# Supplementary material for: N6-Methyladenosine-Modified circRNA in the Bovine Mammary Epithelial Cells Injured by Staphylococcus aureus and Escherichia coli
Source: Front Immunol. 2022 Apr 4;13:873330. doi: 10.3389/fimmu.2022.873330 (PMC9014013; doi:10.3389/fimmu.2022.873330)
Supplement: Supplementary Figure 1 — Overview of the circRNA profile. (A) Novel circRNAs, mainly exonic, intronic, intergenic, sense overlapping, and antisense circRNAs. (B) The length of the novel circRNA found by circRNA-seq. (C, D) Pie charts showing the length of differentially expressed circRNAs in the S. aureus and E. coli groups. (E) The chromosome distribution of the novel circRNAs. (F) Histogram showing the source of differentially expressed circRNAs in the S. aureus and E. coli groups. (G) The chromosome distribution of differential circRNAs in the S. aureus and E. coli groups. [file DataSheet_1.zip › Supplementary Tables and Figure/Table S2 High quality clean reads.xlsx]

## Sheet: Sheet1
Table 2. Reads statistics
Sample	Raw Reads	Clean Reads
C1.IP	103269302	102589000
C2.IP	97282080	96638060
C3.IP	82684704	82372540
E1.IP	82242542	81520566
E2.IP	81983934	81616444
E3.IP	81337674	80881272
S1.IP	80490646	80234344
S2.IP	85717112	85292742
S3.IP	85516348	85277922
C1.Input	73154920	73147688
C2.Input	69039432	69033572
C3.Input	81512268	81506016
E1.Input	61411388	61407072
E2.Input	64310018	64304914
E3.Input	63774118	63769190
S1.Input	82433054	82429030
S2.Input	75202224	75198570
S3.Input	74092766	74087654
