# Supplementary material for: N6-Methyladenosine-Modified circRNA in the Bovine Mammary Epithelial Cells Injured by Staphylococcus aureus and Escherichia coli
Source: Front Immunol. 2022 Apr 4;13:873330. doi: 10.3389/fimmu.2022.873330 (PMC9014013; doi:10.3389/fimmu.2022.873330)
Supplement: Supplementary Figure 1 — Overview of the circRNA profile. (A) Novel circRNAs, mainly exonic, intronic, intergenic, sense overlapping, and antisense circRNAs. (B) The length of the novel circRNA found by circRNA-seq. (C, D) Pie charts showing the length of differentially expressed circRNAs in the S. aureus and E. coli groups. (E) The chromosome distribution of the novel circRNAs. (F) Histogram showing the source of differentially expressed circRNAs in the S. aureus and E. coli groups. (G) The chromosome distribution of differential circRNAs in the S. aureus and E. coli groups. [file DataSheet_1.zip › Supplementary Tables and Figure/Table S3 The top 10 Go enrichment.xlsx]

## Sheet: E down
#Column "GO.ID" stands for the ID of gene ontology term
#Column "Term" stands for the name of gene ontology term
#Column "Ontology" stands for the ontology of GOID belongs to
#Column "Count" stands for the number of DE genes associated with the listed GOID
#Column "Pop.Hits" stands for the number of background population genes associated with the listed GOID
#Column "List.Total" stands for the total number of DE genes
#Column "Pop.Total" stands for the total number of background population genes
#Column "Fold.Enrichment" stands for the Fold Enrichment value of the GOID, it equals (Count/Pop.Hits)/(List.Total/Pop.Total)
#Column "Pvalue" stands for the significance testing value of the GOID
#Column "FDR" stands for the false discovery rate of the GOID, using Benjamini & Hochberg (1995) method
#Column "Enrichment.Score" stands for the Enrichment Score value of the GOID, it equals (-log10(Pvalue))
#Column "Gene.Ratio" stands for the Gene Ratio value genes associated with the GOID, it equals (Count/List.Total)
#Column "GENES" stands for the DE genes associated with the GOID
GO.ID	Term	Ontology	Count	Pop.Hits	List.Total	Pop.Total	Fold.Enrichment	Pvalue	FDR	Enrichment.Score	Gene.Ratio	GENES
GO:0090630	activation of GTPase activity	Biological process	4	70	65	13692	12.0369	0.000335275	1	3.4746	0.0615385	TIAM1//CRK//RCC2//ARHGAP42
GO:0035987	endodermal cell differentiation	Biological process	3	38	65	13692	16.63	0.000765058	1	3.11631	0.0461538	HMGA2//COL8A1//FN1
GO:0006325	chromatin organization	Biological process	9	558	65	13692	3.39752	0.00121235	1	2.91637	0.138462	ATF7IP//RCOR1//KANSL1L//ERCC6//HJURP//HMGA2//ZNF142//EZH2//HLCS
GO:0001706	endoderm formation	Biological process	3	45	65	13692	14.0431	0.00125679	1	2.90074	0.0461538	HMGA2//COL8A1//FN1
GO:0001704	formation of primary germ layer	Biological process	4	104	65	13692	8.10178	0.00149052	1	2.82666	0.0615385	HMGA2//COL8A1//FN1//SMAD1
GO:0048385	regulation of retinoic acid receptor signaling pathway	Biological process	2	13	65	13692	32.4071	0.00167352	1	2.77637	0.0307692	EZH2//KLF2
GO:0030902	hindbrain development	Biological process	4	115	65	13692	7.32682	0.00215554	1	2.66644	0.0615385	SMAD1//CRK//EZH2//CPLANE1
GO:0048598	embryonic morphogenesis	Biological process	8	510	65	13692	3.30425	0.00273881	1	2.56244	0.123077	SP3//CPLANE1//HMGA2//COL8A1//FN1//LRP4//PHACTR4//SMAD1
GO:0016569	covalent chromatin modification	Biological process	7	401	65	13692	3.67711	0.0028295	1	2.54829	0.107692	ATF7IP//RCOR1//KANSL1L//HMGA2//ZNF142//EZH2//HLCS
GO:0009790	embryo development	Biological process	11	890	65	13692	2.60349	0.00290069	1	2.5375	0.169231	PDGFC//CPLANE1//HMGA2//COL8A1//FN1//LRP4//PHACTR4//SMAD1//SP3//NXN//KLF2
GO:0005634	nucleus	Cellular component	42	5305	65	14137	1.7219	8.34623e-06	0.00635983	5.07851	0.646154	VGLL3//TNPO1//RFX7//SP3//ZNF644//PANK1//BIVM//PTPN12//NXN//ZNF287//RCC2//AXIN1//ZFX//DROSHA//ZNF142//INTS14//S100PBP//BARD1//AMOTL1//POLR1A//THUMPD3//DYRK2//ATF7IP//HJURP//CCDC92//ANKRD12//ERCC6//SUGP2//SLTM//SNAPC3//RCOR1//CNDP2//HLCS//SMAD1//IPO8//COIL//KLF2//TCF12//TUBG1//HMGA2//KANSL1L//EZH2
GO:0044428	nuclear part	Cellular component	29	3621	65	14137	1.74186	0.000671666	0.255905	3.17285	0.446154	S100PBP//KLF2//EZH2//POLR1A//ZNF142//KANSL1L//SMAD1//TUBG1//DROSHA//BARD1//INTS14//AMOTL1//THUMPD3//DYRK2//ATF7IP//HJURP//CCDC92//ANKRD12//ERCC6//SUGP2//SLTM//SNAPC3//TCF12//COIL//RCOR1//CNDP2//HLCS//IPO8//HMGA2
GO:0098831	presynaptic active zone cytoplasmic component	Cellular component	2	15	65	14137	28.999	0.00210296	0.534151	2.67717	0.0307692	UNC13B//RIMS2
GO:0044451	nucleoplasm part	Cellular component	11	929	65	14137	2.57526	0.00315796	0.601591	2.50059	0.169231	S100PBP//BARD1//TCF12//ZNF142//ATF7IP//SUGP2//SLTM//SNAPC3//COIL//ERCC6//KANSL1L
GO:0016604	nuclear body	Cellular component	8	627	65	14137	2.77502	0.00777731	1	2.10917	0.123077	ATF7IP//SUGP2//SLTM//SNAPC3//S100PBP//BARD1//TCF12//COIL
GO:0031981	nuclear lumen	Cellular component	24	3275	65	14137	1.59384	0.00856293	1	2.06738	0.369231	POLR1A//ZNF142//S100PBP//BARD1//KANSL1L//KLF2//EZH2//HLCS//TUBG1//THUMPD3//DYRK2//ATF7IP//HJURP//CCDC92//ANKRD12//ERCC6//SUGP2//SLTM//SNAPC3//TCF12//COIL//RCOR1//CNDP2//HMGA2
GO:0099738	cell cortex region	Cellular component	2	34	65	14137	12.7937	0.0106224	1	1.97378	0.0307692	RIMS2//UNC13B
GO:0005694	chromosome	Cellular component	9	813	65	14137	2.40766	0.011645	1	1.93386	0.138462	ERCC6//RCC2//KLF2//TCF12//HLCS//EZH2//HJURP//TUBG1//HMGA2
GO:0043227	membrane-bounded organelle	Cellular component	48	8439	65	14137	1.23707	0.0122142	1	1.91313	0.738462	BTBD8//THUMPD3//ANKRD12//SUGP2//SNAPC3//CNDP2//HLCS//KANSL1L//TNFAIP1//WDR72//AMOTL1//ATXN2//UNC13B//FN1//DYRK2//HMGA2//ATF7IP//VGLL3//TNPO1//TUBG1//RFX7//SP3//SMAD1//DROSHA//S100PBP//ZNF644//POLR1A//PANK1//INTS14//BIVM//PTPN12//NXN//BARD1//IPO8//ERCC6//KLF2//SLTM//ZNF287//ZNF142//RCC2//EZH2//COIL//RCOR1//AXIN1//ZFX//HJURP//CCDC92//TCF12
GO:0016328	lateral plasma membrane	Cellular component	2	38	65	14137	11.447	0.0131554	1	1.8809	0.0307692	VANGL1//AXIN1
GO:0046332	SMAD binding	Molecular function	4	66	68	13434	11.9733	0.000341703	0.35913	3.46635	0.0588235	TCF12//DROSHA//AXIN1//SMAD1
GO:0070411	I-SMAD binding	Molecular function	2	11	68	13434	35.9198	0.00134822	0.708491	2.87024	0.0294118	SMAD1//AXIN1
GO:0042802	identical protein binding	Molecular function	15	1321	68	13434	2.24329	0.00213122	0.746639	2.67137	0.220588	HJURP//AMOTL1//TUBG1//SMAD1//TNFAIP1//IL6ST//COIL//AXIN1//FN1//PDGFC//DROSHA//PANK1//BARD1//TCF12//LRP4
GO:0008022	protein C-terminus binding	Molecular function	4	122	68	13434	6.47734	0.00336921	0.881798	2.47247	0.0588235	ATXN2//ERCC6//COIL//FN1
GO:0005488	binding	Molecular function	63	10783	68	13434	1.15424	0.00419504	0.881798	2.37726	0.926471	S100PBP//PHF3//PPAT//CNDP2//MB21D2//AMOTL1//HJURP//KANSL1L//PTPN12//HLCS//IPO8//COIL//RCC2//AXIN1//EFL1//PANK1//ATF7IP//TNPO1//TNFAIP1//COL8A1//RIMS2//ANKRD12//CPLANE1//TNS4//WDR72//BTBD8//DCAF10//ARHGAP42//ANKRD16//PTPN13//UNC13B//LRP4//PDGFC//IL6ST//MCF2L2//TIAM1//PHACTR4//ATXN2//BARD1//THUMPD3//BIVM//POLR1A//ERCC6//RCOR1//ZNF644//KLF2//SUGP2//SLTM//ZNF287//ZFX//FN1//CRK//DROSHA//ZNF142//HMGA2/…
GO:0051020	GTPase binding	Molecular function	7	432	68	13434	3.20118	0.00606359	0.896698	2.21727	0.102941	RCC2//RIMS2//TNFAIP1//TNPO1//IPO8//MCF2L2//TIAM1
GO:0017016	Ras GTPase binding	Molecular function	6	335	68	13434	3.53837	0.00687297	0.896698	2.16286	0.0882353	RCC2//RIMS2//TNFAIP1//TNPO1//IPO8//MCF2L2
GO:0031267	small GTPase binding	Molecular function	6	345	68	13434	3.43581	0.00789455	0.896698	2.10267	0.0882353	RCC2//RIMS2//TNFAIP1//TNPO1//IPO8//MCF2L2
GO:0008536	Ran GTPase binding	Molecular function	2	27	68	13434	14.634	0.0081666	0.896698	2.08796	0.0294118	TNPO1//IPO8
GO:0019899	enzyme binding	Molecular function	16	1681	68	13434	1.88039	0.00856033	0.896698	2.06751	0.235294	HLCS//CRK//KANSL1L//AXIN1//LRP4//RCC2//SMAD1//DROSHA//RIMS2//TNFAIP1//TNPO1//IPO8//PHACTR4//MCF2L2//TIAM1//FN1

## Sheet: E up
#Column "GO.ID" stands for the ID of gene ontology term
#Column "Term" stands for the name of gene ontology term
#Column "Ontology" stands for the ontology of GOID belongs to
#Column "Count" stands for the number of DE genes associated with the listed GOID
#Column "Pop.Hits" stands for the number of background population genes associated with the listed GOID
#Column "List.Total" stands for the total number of DE genes
#Column "Pop.Total" stands for the total number of background population genes
#Column "Fold.Enrichment" stands for the Fold Enrichment value of the GOID, it equals (Count/Pop.Hits)/(List.Total/Pop.Total)
#Column "Pvalue" stands for the significance testing value of the GOID
#Column "FDR" stands for the false discovery rate of the GOID, using Benjamini & Hochberg (1995) method
#Column "Enrichment.Score" stands for the Enrichment Score value of the GOID, it equals (-log10(Pvalue))
#Column "Gene.Ratio" stands for the Gene Ratio value genes associated with the GOID, it equals (Count/List.Total)
#Column "GENES" stands for the DE genes associated with the GOID
GO.ID	Term	Ontology	Count	Pop.Hits	List.Total	Pop.Total	Fold.Enrichment	Pvalue	FDR	Enrichment.Score	Gene.Ratio	GENES
GO:0045214	sarcomere organization	Biological process	3	37	37	13692	30.0044	0.000132491	0.672248	3.87781	0.0810811	MYOZ2//MYLK3//AKAP13
GO:0030239	myofibril assembly	Biological process	3	56	37	13692	19.8243	0.000456266	0.672248	3.34078	0.0810811	AKAP13//MYOZ2//MYLK3
GO:0009653	anatomical structure morphogenesis	Biological process	14	2078	37	13692	2.49315	0.000636351	0.672248	3.1963	0.378378	RREB1//FOXN3//CNNM4//AKAP13//SEMA4B//NEDD4L//ZEB1//MYOZ2//MYLK3//FMN1//APBB2//OTULIN//PTPN14//ABI1
GO:0032501	multicellular organismal process	Biological process	24	5132	37	13692	1.73057	0.000658281	0.672248	3.18159	0.648649	GRB10//FOXN3//CNNM4//RAB11FIP1//SLC4A7//NEDD4L//FMN1//JAK2//MED30//TTK//RREB1//MYOZ2//AKAP13//ZEB1//KDM3A//IGF1R//MYLK3//OTULIN//PTPN14//PELI1//APBB2//ABI1//SEMA4B//KITLG
GO:0072673	lamellipodium morphogenesis	Biological process	2	15	37	13692	49.3405	0.000729743	0.672248	3.13683	0.0540541	ABI1//RREB1
GO:0048468	cell development	Biological process	12	1624	37	13692	2.73439	0.00080033	0.672248	3.09673	0.324324	RREB1//AKAP13//SLC4A7//NEDD4L//ZEB1//MYOZ2//MYLK3//ABI1//APBB2//KDM3A//SEMA4B//KITLG
GO:0018108	peptidyl-tyrosine phosphorylation	Biological process	5	282	37	13692	6.56124	0.000908652	0.672248	3.0416	0.135135	TTK//ABI1//KITLG//IGF1R//JAK2
GO:0018212	peptidyl-tyrosine modification	Biological process	5	285	37	13692	6.49218	0.000952791	0.672248	3.021	0.135135	KITLG//ABI1//TTK//IGF1R//JAK2
GO:0009888	tissue development	Biological process	11	1452	37	13692	2.80344	0.00115576	0.672248	2.93713	0.297297	FMN1//CNNM4//SLC4A7//AKAP13//MYLK3//RREB1//ZEB1//MYOZ2//ABI1//SEMA4B//KITLG
GO:0006464	cellular protein modification process	Biological process	17	3066	37	13692	2.05183	0.00127166	0.672248	2.89563	0.459459	OTULIN//GRB10//KITLG//KDM3A//ABI1//PSMD14//ERC1//PTPN14//MYLK3//JAK2//TTK//AKAP13//IGF1R//ZNRF2//PELI1//NEDD4L//MAP2K4
GO:0030175	filopodium	Cellular component	2	68	36	14137	11.5498	0.012926	1	1.88854	0.0555556	KITLG//ABI1
GO:0005856	cytoskeleton	Cellular component	9	1599	36	14137	2.21029	0.0164355	1	1.78422	0.25	JAK2//PTPN14//KITLG//ERC1//FMN1//KIFAP3//MYOZ2//MYLK3//AKAP13
GO:0000794	condensed nuclear chromosome	Cellular component	2	78	36	14137	10.0691	0.0167714	1	1.77543	0.0555556	KIFAP3//PELI1
GO:0015629	actin cytoskeleton	Cellular component	4	394	36	14137	3.98675	0.01732	1	1.76145	0.111111	MYOZ2//MYLK3//FMN1//AKAP13
GO:1902911	protein kinase complex	Cellular component	2	87	36	14137	9.02746	0.0205971	1	1.68619	0.0555556	ERC1//IGF1R
GO:0005884	actin filament	Cellular component	2	89	36	14137	8.82459	0.0214924	1	1.66771	0.0555556	FMN1//AKAP13
GO:0043232	intracellular non-membrane-bounded organelle	Cellular component	14	3232	36	14137	1.70103	0.0224621	1	1.64855	0.388889	ERC1//RREB1//KDM3A//FMN1//PELI1//KIFAP3//MYOZ2//MYLK3//AKAP13//JAK2//PTPN14//KITLG//SPTY2D1//TTK
GO:0043228	non-membrane-bounded organelle	Cellular component	14	3234	36	14137	1.69998	0.0225779	1	1.64632	0.388889	ERC1//RREB1//KDM3A//FMN1//MYOZ2//MYLK3//AKAP13//KIFAP3//PELI1//JAK2//PTPN14//KITLG//SPTY2D1//TTK
GO:0032433	filopodium tip	Cellular component	1	12	36	14137	32.7245	0.0301453	1	1.52078	0.0277778	ABI1
GO:0000776	kinetochore	Cellular component	2	109	36	14137	7.2054	0.0312989	1	1.50447	0.0555556	TTK//PELI1
GO:0005158	insulin receptor binding	Molecular function	2	19	37	13434	38.2191	0.00122547	0.982892	2.9117	0.0540541	GRB10//IGF1R
GO:0004712	protein serine/threonine/tyrosine kinase activity	Molecular function	2	25	37	13434	29.0465	0.0021277	0.982892	2.67209	0.0540541	TTK//MAP2K4
GO:0140096	catalytic activity, acting on a protein	Molecular function	12	1868	37	13434	2.33243	0.00321959	0.982892	2.4922	0.324324	ZNRF2//PSMD14//OTULIN//PELI1//NEDD4L//PTPN14//AKAP13//MAP2K4//MYLK3//JAK2//TTK//IGF1R
GO:0004672	protein kinase activity	Molecular function	6	554	37	13434	3.93229	0.00374079	0.982892	2.42704	0.162162	JAK2//IGF1R//TTK//AKAP13//MYLK3//MAP2K4
GO:0051427	hormone receptor binding	Molecular function	3	129	37	13434	8.44375	0.00529632	1	2.27603	0.0810811	KDM3A//MED30//JAK2
GO:0016773	phosphotransferase activity, alcohol group as acceptor	Molecular function	6	649	37	13434	3.35668	0.00802753	1	2.09542	0.162162	AKAP13//MAP2K4//MYLK3//JAK2//TTK//IGF1R
GO:0035591	signaling adaptor activity	Molecular function	2	50	37	13434	14.5232	0.00832065	1	2.07984	0.0540541	AKAP13//GRB10
GO:0005102	signaling receptor binding	Molecular function	8	1106	37	13434	2.62626	0.00921995	1	2.03527	0.216216	KDM3A//MED30//PTPN14//SEMA4B//GRB10//IGF1R//JAK2//KITLG
GO:0016301	kinase activity	Molecular function	6	708	37	13434	3.07696	0.012047	1	1.91912	0.162162	AKAP13//MAP2K4//MYLK3//JAK2//TTK//IGF1R
GO:0017124	SH3 domain binding	Molecular function	2	67	37	13434	10.8382	0.0145845	1	1.83611	0.0540541	FMN1//ABI1

## Sheet: S down
#Column "GO.ID" stands for the ID of gene ontology term
#Column "Term" stands for the name of gene ontology term
#Column "Ontology" stands for the ontology of GOID belongs to
#Column "Count" stands for the number of DE genes associated with the listed GOID
#Column "Pop.Hits" stands for the number of background population genes associated with the listed GOID
#Column "List.Total" stands for the total number of DE genes
#Column "Pop.Total" stands for the total number of background population genes
#Column "Fold.Enrichment" stands for the Fold Enrichment value of the GOID, it equals (Count/Pop.Hits)/(List.Total/Pop.Total)
#Column "Pvalue" stands for the significance testing value of the GOID
#Column "FDR" stands for the false discovery rate of the GOID, using Benjamini & Hochberg (1995) method
#Column "Enrichment.Score" stands for the Enrichment Score value of the GOID, it equals (-log10(Pvalue))
#Column "Gene.Ratio" stands for the Gene Ratio value genes associated with the GOID, it equals (Count/List.Total)
#Column "GENES" stands for the DE genes associated with the GOID
GO.ID	Term	Ontology	Count	Pop.Hits	List.Total	Pop.Total	Fold.Enrichment	Pvalue	FDR	Enrichment.Score	Gene.Ratio	GENES
GO:0035987	endodermal cell differentiation	Biological process	4	38	29	13692	49.6987	1.13965e-06	0.00457005	5.94323	0.137931	LAMA3//HMGA2//MMP9//FN1
GO:0001706	endoderm formation	Biological process	4	45	29	13692	41.9678	2.27694e-06	0.00457005	5.64265	0.137931	LAMA3//HMGA2//MMP9//FN1
GO:0001704	formation of primary germ layer	Biological process	5	104	29	13692	22.6989	2.35772e-06	0.00457005	5.62751	0.172414	LAMA3//HMGA2//MMP9//FN1//SMAD1
GO:0048646	anatomical structure formation involved in morphogenesis	Biological process	10	874	29	13692	5.40204	7.0045e-06	0.0101828	5.15462	0.344828	WDR72//AKT3//AGGF1//LAMA3//HMGA2//MMP9//FN1//PHACTR4//ATM//SMAD1
GO:0007492	endoderm development	Biological process	4	66	29	13692	28.6144	1.0681e-05	0.012422	4.97139	0.137931	LAMA3//HMGA2//MMP9//FN1
GO:0007369	gastrulation	Biological process	5	148	29	13692	15.9506	1.32847e-05	0.0128751	4.87665	0.172414	LAMA3//HMGA2//MMP9//FN1//SMAD1
GO:0051053	negative regulation of DNA metabolic process	Biological process	4	109	29	13692	17.3262	7.74232e-05	0.0643165	4.11113	0.137931	HMGA2//SHLD2//ATM//PDS5A
GO:0048598	embryonic morphogenesis	Biological process	6	510	29	13692	5.55456	0.00059282	0.388154	3.22708	0.206897	LAMA3//HMGA2//MMP9//FN1//PHACTR4//SMAD1
GO:0009653	anatomical structure morphogenesis	Biological process	12	2078	29	13692	2.72649	0.000600755	0.388154	3.2213	0.413793	WDR72//BTBD3//AKT3//AGGF1//HMGA2//MMP9//FN1//CRK//PHACTR4//ATM//LAMA3//SMAD1
GO:2001022	positive regulation of response to DNA damage stimulus	Biological process	3	86	29	13692	16.4699	0.000776882	0.445375	3.10964	0.103448	HMGA2//SHLD2//ATM
GO:0005694	chromosome	Cellular component	6	813	28	14137	3.72615	0.00449715	1	2.34706	0.214286	SHLD2//TCF12//PDS5A//ATM//TUBG1//HMGA2
GO:0005604	basement membrane	Cellular component	2	70	28	14137	14.4255	0.00840703	1	2.07536	0.0714286	FN1//LAMA3
GO:0044427	chromosomal part	Cellular component	5	740	28	14137	3.41144	0.0139717	1	1.85475	0.178571	ATM//SHLD2//TCF12//HMGA2//PDS5A
GO:0031012	extracellular matrix	Cellular component	3	282	28	14137	5.3712	0.0178009	1	1.74956	0.107143	MMP9//LAMA3//FN1
GO:0030128	clathrin coat of endocytic vesicle	Cellular component	1	10	28	14137	50.4893	0.0196368	1	1.70693	0.0357143	BTBD8
GO:0030669	clathrin-coated endocytic vesicle membrane	Cellular component	1	11	28	14137	45.8994	0.0215799	1	1.66595	0.0357143	BTBD8
GO:0030132	clathrin coat of coated pit	Cellular component	1	14	28	14137	36.0638	0.0273869	1	1.56246	0.0357143	BTBD8
GO:0000930	gamma-tubulin complex	Cellular component	1	15	28	14137	33.6595	0.0293152	1	1.53291	0.0357143	TUBG1
GO:0000242	pericentriolar material	Cellular component	1	18	28	14137	28.0496	0.035078	1	1.45497	0.0357143	TUBG1
GO:0062023	collagen-containing extracellular matrix	Cellular component	2	156	28	14137	6.47299	0.0379186	1	1.42115	0.0714286	LAMA3//FN1
GO:0008157	protein phosphatase 1 binding	Molecular function	2	12	30	13434	74.6333	0.000313797	0.3298	3.50335	0.0666667	SH3RF2//PHACTR4
GO:0046332	SMAD binding	Molecular function	2	66	30	13434	13.5697	0.00946369	1	2.02394	0.0666667	TCF12//SMAD1
GO:0019903	protein phosphatase binding	Molecular function	2	97	30	13434	9.23299	0.0196835	1	1.7059	0.0666667	SH3RF2//PHACTR4
GO:0005178	integrin binding	Molecular function	2	98	30	13434	9.13878	0.020066	1	1.69754	0.0666667	LAMA3//FN1
GO:0035004	phosphatidylinositol 3-kinase activity	Molecular function	1	10	30	13434	44.78	0.0221157	1	1.6553	0.0333333	ATM
GO:0070410	co-SMAD binding	Molecular function	1	10	30	13434	44.78	0.0221157	1	1.6553	0.0333333	SMAD1
GO:0072542	protein phosphatase activator activity	Molecular function	1	10	30	13434	44.78	0.0221157	1	1.6553	0.0333333	PHACTR4
GO:0042802	identical protein binding	Molecular function	7	1321	30	13434	2.3729	0.0236411	1	1.62633	0.233333	TUBG1//SMAD1//STIM1//ATM//MMP9//FN1//TCF12
GO:0008301	DNA binding, bending	Molecular function	1	11	30	13434	40.7091	0.024301	1	1.61438	0.0333333	HMGA2
GO:0042910	xenobiotic transmembrane transporter activity	Molecular function	1	11	30	13434	40.7091	0.024301	1	1.61438	0.0333333	ABCC1

## Sheet: S up
#Column "GO.ID" stands for the ID of gene ontology term
#Column "Term" stands for the name of gene ontology term
#Column "Ontology" stands for the ontology of GOID belongs to
#Column "Count" stands for the number of DE genes associated with the listed GOID
#Column "Pop.Hits" stands for the number of background population genes associated with the listed GOID
#Column "List.Total" stands for the total number of DE genes
#Column "Pop.Total" stands for the total number of background population genes
#Column "Fold.Enrichment" stands for the Fold Enrichment value of the GOID, it equals (Count/Pop.Hits)/(List.Total/Pop.Total)
#Column "Pvalue" stands for the significance testing value of the GOID
#Column "FDR" stands for the false discovery rate of the GOID, using Benjamini & Hochberg (1995) method
#Column "Enrichment.Score" stands for the Enrichment Score value of the GOID, it equals (-log10(Pvalue))
#Column "Gene.Ratio" stands for the Gene Ratio value genes associated with the GOID, it equals (Count/List.Total)
#Column "GENES" stands for the DE genes associated with the GOID
GO.ID	Term	Ontology	Count	Pop.Hits	List.Total	Pop.Total	Fold.Enrichment	Pvalue	FDR	Enrichment.Score	Gene.Ratio	GENES
GO:0035725	sodium ion transmembrane transport	Biological process	3	113	19	13692	19.1318	0.000481663	1	3.31726	0.157895	CNNM4//NEDD4L//ATP1A1
GO:0086009	membrane repolarization	Biological process	2	35	19	13692	41.1789	0.00105628	1	2.97622	0.105263	ATP1A1//NEDD4L
GO:0006814	sodium ion transport	Biological process	3	152	19	13692	14.223	0.00114073	1	2.94282	0.157895	NEDD4L//CNNM4//ATP1A1
GO:0000288	nuclear-transcribed mRNA catabolic process, deadenylation-dependent decay	Biological process	2	39	19	13692	36.9555	0.00131113	1	2.88235	0.105263	TNRC6B//PAN3
GO:0002028	regulation of sodium ion transport	Biological process	2	58	19	13692	24.8494	0.00287927	1	2.54072	0.105263	ATP1A1//NEDD4L
GO:0032990	cell part morphogenesis	Biological process	4	497	19	13692	5.79985	0.00430581	1	2.36595	0.210526	OPA3//NEDD4L//ABI1//APBB2
GO:1903828	negative regulation of cellular protein localization	Biological process	2	86	19	13692	16.7589	0.00622101	1	2.20614	0.105263	NEDD4L//TTBK2
GO:0000956	nuclear-transcribed mRNA catabolic process	Biological process	2	88	19	13692	16.378	0.00650472	1	2.18677	0.105263	TNRC6B//PAN3
GO:0048813	dendrite morphogenesis	Biological process	2	95	19	13692	15.1712	0.00754348	1	2.12243	0.105263	ABI1//NEDD4L
GO:0120036	plasma membrane bounded cell projection organization	Biological process	5	1067	19	13692	3.37691	0.0131626	1	1.88066	0.263158	NEDD4L//ABI1//KIFAP3//TTBK2//APBB2
GO:0035869	ciliary transition zone	Cellular component	2	59	19	14137	25.2221	0.00279745	1	2.55324	0.105263	TTBK2//KIFAP3
GO:0000932	P-body	Cellular component	2	65	19	14137	22.8939	0.00338448	1	2.47051	0.105263	TNRC6B//PAN3
GO:0036064	ciliary basal body	Cellular component	2	116	19	14137	12.8285	0.0104199	1	1.98214	0.105263	TTBK2//KIFAP3
GO:0016323	basolateral plasma membrane	Cellular component	2	130	19	14137	11.447	0.0129537	1	1.88761	0.105263	CNNM4//ATP1A1
GO:0005890	sodium:potassium-exchanging ATPase complex	Cellular component	1	10	19	14137	74.4053	0.0133631	1	1.87409	0.0526316	ATP1A1
GO:0032433	filopodium tip	Cellular component	1	12	19	14137	62.0044	0.0160154	1	1.79546	0.0526316	ABI1
GO:0090533	cation-transporting ATPase complex	Cellular component	1	12	19	14137	62.0044	0.0160154	1	1.79546	0.0526316	ATP1A1
GO:0098533	ATPase dependent transmembrane transport complex	Cellular component	1	12	19	14137	62.0044	0.0160154	1	1.79546	0.0526316	ATP1A1
GO:0036464	cytoplasmic ribonucleoprotein granule	Cellular component	2	170	19	14137	8.75356	0.0214964	1	1.66763	0.105263	TNRC6B//PAN3
GO:0005929	cilium	Cellular component	3	463	19	14137	4.82108	0.0228934	1	1.64029	0.157895	TTBK2//KIFAP3//ATP1A1
GO:0019894	kinesin binding	Molecular function	2	29	17	13434	54.499	0.000599774	0.630363	3.22201	0.117647	TTBK2//KIFAP3
GO:0016773	phosphotransferase activity, alcohol group as acceptor	Molecular function	4	649	17	13434	4.87048	0.00776159	1	2.11005	0.235294	FGGY//TTBK2//PAN3//CDKL4
GO:0016301	kinase activity	Molecular function	4	708	17	13434	4.46461	0.0105011	1	1.97877	0.235294	FGGY//TTBK2//PAN3//CDKL4
GO:0015081	sodium ion transmembrane transporter activity	Molecular function	2	133	17	13434	11.8832	0.0120039	1	1.92068	0.117647	CNNM4//ATP1A1
GO:0005391	sodium:potassium-exchanging ATPase activity	Molecular function	1	10	17	13434	79.0235	0.0125868	1	1.90008	0.0588235	ATP1A1
GO:0008556	potassium-transporting ATPase activity	Molecular function	1	10	17	13434	79.0235	0.0125868	1	1.90008	0.0588235	ATP1A1
GO:0001618	virus receptor activity	Molecular function	1	12	17	13434	65.8529	0.0150862	1	1.82142	0.0588235	ITGB6
GO:0104005	hijacked molecular function	Molecular function	1	12	17	13434	65.8529	0.0150862	1	1.82142	0.0588235	ITGB6
GO:0015095	magnesium ion transmembrane transporter activity	Molecular function	1	14	17	13434	56.4454	0.0175797	1	1.75499	0.0588235	CNNM4
GO:0030296	protein tyrosine kinase activator activity	Molecular function	1	14	17	13434	56.4454	0.0175797	1	1.75499	0.0588235	ABI1
