# Supplementary material for: N6-Methyladenosine-Modified circRNA in the Bovine Mammary Epithelial Cells Injured by Staphylococcus aureus and Escherichia coli
Source: Front Immunol. 2022 Apr 4;13:873330. doi: 10.3389/fimmu.2022.873330 (PMC9014013; doi:10.3389/fimmu.2022.873330)
Supplement: Supplementary Figure 1 — Overview of the circRNA profile. (A) Novel circRNAs, mainly exonic, intronic, intergenic, sense overlapping, and antisense circRNAs. (B) The length of the novel circRNA found by circRNA-seq. (C, D) Pie charts showing the length of differentially expressed circRNAs in the S. aureus and E. coli groups. (E) The chromosome distribution of the novel circRNAs. (F) Histogram showing the source of differentially expressed circRNAs in the S. aureus and E. coli groups. (G) The chromosome distribution of differential circRNAs in the S. aureus and E. coli groups. [file DataSheet_1.zip › Supplementary Tables and Figure/Table S4 The top 10 KEGG pathways enrichment.xlsx]

## Sheet: E down
#Column "PathwayID" stands for Pathway identifiers used in KEGG
#Column "Definition" stands for the definition of the PathwayID
#Column "OriginalWebSite"stands for The map's website,the nodes with red frame and red symbol are associated with the DE genes, green nodes have no significance
#Column "p-value"
"Fisher-Pvalue" stands for the enrichment p-value of the PathwayID used Fisher's exact test
#Column "SelectionCounts" stands for the Count of the DE genes' entities directly associated with the listed PathwayID
#Column "SelectionSize" stands for the total number of the DE genes' entities
#Column "Count" stands for the count of the chosen background population genes' entities associated with the listed PathwayID
#Column "Size" stands for the total number of chosen background population genes' entities
#Column "FDR" stands for the false discovery rate of the PathwayID
#Column "Enrichment_Score" stands for the Enrichment Score value of the PathwayID, it equals "-log10(Pvalue)"
#Column "GeneRatio" stands for the Gene Ratio value of the PathwayID, it equals "SelectionCounts/SelectionSize"
#Column "GENES" stands for the DE genes associated with the PathwayID
PathwayID	Definition	OriginalWebSite	Fisher-Pvalue	SelectionCounts	SelectionSize	Count	Size	FDR	Enrichment_Score	GeneRatio	Genes
bta05206	MicroRNAs in cancer	http://www.genome.jp/kegg-bin/show_pathway?bta05206+281588+512841+509106+100297155+540786	0.00103807	5	25	248	7707	0.307269	2.98377	0.2	ABCC1//CRK//EZH2//HMGA2//PTEN
bta04510	Focal adhesion	http://www.genome.jp/kegg-bin/show_pathway?bta04510+512841+280794+613787+540786	0.00376134	4	25	202	7707	0.44113	2.42466	0.16	CRK//FN1//PDGFC//PTEN
bta04810	Regulation of actin cytoskeleton	http://www.genome.jp/kegg-bin/show_pathway?bta04810+512841+280794+613787+536517	0.00447091	4	25	212	7707	0.44113	2.3496	0.16	CRK//FN1//PDGFC//TIAM1
bta04550	Signaling pathways regulating pluripotency of stem cells	http://www.genome.jp/kegg-bin/show_pathway?bta04550+504357+522155+540488	0.0098765	3	25	139	7707	0.576573	2.0054	0.12	AXIN1//IL6ST//SMAD1
bta05213	Endometrial cancer	http://www.genome.jp/kegg-bin/show_pathway?bta05213+504357+540786	0.0116873	2	25	51	7707	0.576573	1.93229	0.08	AXIN1//PTEN
bta05218	Melanoma	http://www.genome.jp/kegg-bin/show_pathway?bta05218+613787+540786	0.0218971	2	25	71	7707	0.787927	1.65961	0.08	PDGFC//PTEN
bta05100	Bacterial invasion of epithelial cells	http://www.genome.jp/kegg-bin/show_pathway?bta05100+512841+280794	0.0254802	2	25	77	7707	0.787927	1.5938	0.08	CRK//FN1
bta05205	Proteoglycans in cancer	http://www.genome.jp/kegg-bin/show_pathway?bta05205+540168+280794+536517	0.026014	3	25	200	7707	0.787927	1.58479	0.12	DROSHA//FN1//TIAM1
bta05222	Small cell lung cancer	http://www.genome.jp/kegg-bin/show_pathway?bta05222+280794+540786	0.0306029	2	25	85	7707	0.787927	1.51424	0.08	FN1//PTEN
bta04015	Rap1 signaling pathway	http://www.genome.jp/kegg-bin/show_pathway?bta04015+512841+613787+536517	0.0309663	3	25	214	7707	0.787927	1.50911	0.12	CRK//PDGFC//TIAM1

## Sheet: E up
#Column "PathwayID" stands for Pathway identifiers used in KEGG
#Column "Definition" stands for the definition of the PathwayID
#Column "OriginalWebSite"stands for The map's website,the nodes with red frame and red symbol are associated with the DE genes, green nodes have no significance
#Column "p-value"
"Fisher-Pvalue" stands for the enrichment p-value of the PathwayID used Fisher's exact test
#Column "SelectionCounts" stands for the Count of the DE genes' entities directly associated with the listed PathwayID
#Column "SelectionSize" stands for the total number of the DE genes' entities
#Column "Count" stands for the count of the chosen background population genes' entities associated with the listed PathwayID
#Column "Size" stands for the total number of chosen background population genes' entities
#Column "FDR" stands for the false discovery rate of the PathwayID
#Column "Enrichment_Score" stands for the Enrichment Score value of the PathwayID, it equals "-log10(Pvalue)"
#Column "GeneRatio" stands for the Gene Ratio value of the PathwayID, it equals "SelectionCounts/SelectionSize"
#Column "GENES" stands for the DE genes associated with the PathwayID
PathwayID	Definition	OriginalWebSite	Fisher-Pvalue	SelectionCounts	SelectionSize	Count	Size	FDR	Enrichment_Score	GeneRatio	Genes
bta04014	Ras signaling pathway	http://www.genome.jp/kegg-bin/show_pathway?bta04014+281848+281885+533491	0.0137126	3	17	234	7707	1	1.86288	0.176471	IGF1R//KITLG//RASA2
bta04144	Endocytosis	http://www.genome.jp/kegg-bin/show_pathway?bta04144+281848+510003+518839	0.0187394	3	17	263	7707	1	1.72724	0.176471	IGF1R//NEDD4L//RAB11FIP1
bta04724	Glutamatergic synapse	http://www.genome.jp/kegg-bin/show_pathway?bta04724+282353+527491	0.0259381	2	17	115	7707	1	1.58606	0.117647	SLC1A1//SLC38A1
bta04550	Signaling pathways regulating pluripotency of stem cells	http://www.genome.jp/kegg-bin/show_pathway?bta04550+281848+525246	0.0367971	2	17	139	7707	1	1.43419	0.117647	IGF1R//JAK2
bta04151	PI3K-Akt signaling pathway	http://www.genome.jp/kegg-bin/show_pathway?bta04151+281848+525246+281885	0.0373669	3	17	343	7707	1	1.42751	0.176471	IGF1R//JAK2//KITLG
bta05164	Influenza A	http://www.genome.jp/kegg-bin/show_pathway?bta05164+525246+526469	0.0569136	2	17	177	7707	1	1.24478	0.117647	JAK2//MAP2K4
bta05169	Epstein-Barr virus infection	http://www.genome.jp/kegg-bin/show_pathway?bta05169+526469+535683	0.0651219	2	17	191	7707	1	1.18627	0.117647	MAP2K4//PSMD14
bta04510	Focal adhesion	http://www.genome.jp/kegg-bin/show_pathway?bta04510+281848+526379	0.0718412	2	17	202	7707	1	1.14363	0.117647	IGF1R//MYLK3
bta04015	Rap1 signaling pathway	http://www.genome.jp/kegg-bin/show_pathway?bta04015+281848+281885	0.0794249	2	17	214	7707	1	1.10004	0.117647	IGF1R//KITLG
bta04960	Aldosterone-regulated sodium reabsorption	http://www.genome.jp/kegg-bin/show_pathway?bta04960+510003	0.0827122	1	17	39	7707	1	1.08243	0.058824	NEDD4L

## Sheet: S down
#Column "PathwayID" stands for Pathway identifiers used in KEGG
#Column "Definition" stands for the definition of the PathwayID
#Column "OriginalWebSite"stands for The map's website,the nodes with red frame and red symbol are associated with the DE genes, green nodes have no significance
#Column "p-value"
"Fisher-Pvalue" stands for the enrichment p-value of the PathwayID used Fisher's exact test
#Column "SelectionCounts" stands for the Count of the DE genes' entities directly associated with the listed PathwayID
#Column "SelectionSize" stands for the total number of the DE genes' entities
#Column "Count" stands for the count of the chosen background population genes' entities associated with the listed PathwayID
#Column "Size" stands for the total number of chosen background population genes' entities
#Column "FDR" stands for the false discovery rate of the PathwayID
#Column "Enrichment_Score" stands for the Enrichment Score value of the PathwayID, it equals "-log10(Pvalue)"
#Column "GeneRatio" stands for the Gene Ratio value of the PathwayID, it equals "SelectionCounts/SelectionSize"
#Column "GENES" stands for the DE genes associated with the PathwayID
PathwayID	Definition	OriginalWebSite	Fisher-Pvalue	SelectionCounts	SelectionSize	Count	Size	FDR	Enrichment_Score	GeneRatio	Genes
bta05206	MicroRNAs in cancer	http://www.genome.jp/kegg-bin/show_pathway?bta05206+281588+526824+512841+100297155+282871	3.45148e-05	5	13	248	7707	0.0102164	4.46199	0.384615	ABCC1//ATM//CRK//HMGA2//MMP9
bta05202	Transcriptional misregulation in cancer	http://www.genome.jp/kegg-bin/show_pathway?bta05202+526824+100297155+282871+540488	0.000139851	4	13	170	7707	0.0168677	3.85434	0.307692	ATM//HMGA2//MMP9//SMAD1
bta05205	Proteoglycans in cancer	http://www.genome.jp/kegg-bin/show_pathway?bta05205+100137872+280794+282871+536517	0.000261808	4	13	200	7707	0.0168677	3.58202	0.307692	AKT3//FN1//MMP9//TIAM1
bta04510	Focal adhesion	http://www.genome.jp/kegg-bin/show_pathway?bta04510+100137872+512841+280794+100336873	0.000272004	4	13	202	7707	0.0168677	3.56542	0.307692	AKT3//CRK//FN1//LAMA3
bta05200	Pathways in cancer	http://www.genome.jp/kegg-bin/show_pathway?bta05200+100137872+512841+280794+100336873+282871	0.000322661	5	13	397	7707	0.0168677	3.49125	0.384615	AKT3//CRK//FN1//LAMA3//MMP9
bta05222	Small cell lung cancer	http://www.genome.jp/kegg-bin/show_pathway?bta05222+100137872+280794+100336873	0.000341913	3	13	85	7707	0.0168677	3.46608	0.230769	AKT3//FN1//LAMA3
bta04062	Chemokine signaling pathway	http://www.genome.jp/kegg-bin/show_pathway?bta04062+100137872+512841+536517	0.00341089	3	13	188	7707	0.144232	2.46713	0.230769	AKT3//CRK//TIAM1
bta04810	Regulation of actin cytoskeleton	http://www.genome.jp/kegg-bin/show_pathway?bta04810+512841+280794+536517	0.00478596	3	13	212	7707	0.152311	2.32003	0.230769	CRK//FN1//TIAM1
bta04015	Rap1 signaling pathway	http://www.genome.jp/kegg-bin/show_pathway?bta04015+100137872+512841+536517	0.0049137	3	13	214	7707	0.152311	2.30859	0.230769	AKT3//CRK//TIAM1
bta05211	Renal cell carcinoma	http://www.genome.jp/kegg-bin/show_pathway?bta05211+100137872+512841	0.00514563	2	13	65	7707	0.152311	2.28856	0.153846	AKT3//CRK

## Sheet: S up
#Column "PathwayID" stands for Pathway identifiers used in KEGG
#Column "Definition" stands for the definition of the PathwayID
#Column "OriginalWebSite"stands for The map's website,the nodes with red frame and red symbol are associated with the DE genes, green nodes have no significance
#Column "p-value"
"Fisher-Pvalue" stands for the enrichment p-value of the PathwayID used Fisher's exact test
#Column "SelectionCounts" stands for the Count of the DE genes' entities directly associated with the listed PathwayID
#Column "SelectionSize" stands for the total number of the DE genes' entities
#Column "Count" stands for the count of the chosen background population genes' entities associated with the listed PathwayID
#Column "Size" stands for the total number of chosen background population genes' entities
#Column "FDR" stands for the false discovery rate of the PathwayID
#Column "Enrichment_Score" stands for the Enrichment Score value of the PathwayID, it equals "-log10(Pvalue)"
#Column "GeneRatio" stands for the Gene Ratio value of the PathwayID, it equals "SelectionCounts/SelectionSize"
#Column "GENES" stands for the DE genes associated with the PathwayID
PathwayID	Definition	OriginalWebSite	Fisher-Pvalue	SelectionCounts	SelectionSize	Count	Size	FDR	Enrichment_Score	GeneRatio	Genes
bta04960	Aldosterone-regulated sodium reabsorption	http://www.genome.jp/kegg-bin/show_pathway?bta04960+282144+510003	0.0010945	2	10	39	7707	0.147922	2.96078	0.2	ATP1A1//NEDD4L
bta05332	Graft-versus-host disease	http://www.genome.jp/kegg-bin/show_pathway?bta05332+515712+751813	0.00126911	2	10	42	7707	0.147922	2.8965	0.2	BOLA//BOLA
bta05330	Allograft rejection	http://www.genome.jp/kegg-bin/show_pathway?bta05330+515712+751813	0.00172504	2	10	49	7707	0.147922	2.7632	0.2	BOLA//BOLA
bta04940	Type I diabetes mellitus	http://www.genome.jp/kegg-bin/show_pathway?bta04940+515712+751813	0.00201575	2	10	53	7707	0.147922	2.69556	0.2	BOLA//BOLA
bta05320	Autoimmune thyroid disease	http://www.genome.jp/kegg-bin/show_pathway?bta05320+515712+751813	0.00274898	2	10	62	7707	0.147922	2.56083	0.2	BOLA//BOLA
bta05416	Viral myocarditis	http://www.genome.jp/kegg-bin/show_pathway?bta05416+515712+751813	0.00329783	2	10	68	7707	0.147922	2.48177	0.2	BOLA//BOLA
bta04144	Endocytosis	http://www.genome.jp/kegg-bin/show_pathway?bta04144+515712+751813+510003	0.00394496	3	10	263	7707	0.147922	2.40396	0.3	BOLA//BOLA//NEDD4L
bta04612	Antigen processing and presentation	http://www.genome.jp/kegg-bin/show_pathway?bta04612+515712+751813	0.00399789	2	10	75	7707	0.147922	2.39817	0.2	BOLA//BOLA
bta04974	Protein digestion and absorption	http://www.genome.jp/kegg-bin/show_pathway?bta04974+282144+282353	0.00510771	2	10	85	7707	0.167987	2.29177	0.2	ATP1A1//SLC1A1
bta04120	Ubiquitin mediated proteolysis	http://www.genome.jp/kegg-bin/show_pathway?bta04120+538029+510003	0.012678	2	10	136	7707	0.375268	1.89695	0.2	HERC1//NEDD4L
