# Supplementary material for: N6-Methyladenosine-Modified circRNA in the Bovine Mammary Epithelial Cells Injured by Staphylococcus aureus and Escherichia coli
Source: Front Immunol. 2022 Apr 4;13:873330. doi: 10.3389/fimmu.2022.873330 (PMC9014013; doi:10.3389/fimmu.2022.873330)
Supplement: Supplementary Figure 1 — Overview of the circRNA profile. (A) Novel circRNAs, mainly exonic, intronic, intergenic, sense overlapping, and antisense circRNAs. (B) The length of the novel circRNA found by circRNA-seq. (C, D) Pie charts showing the length of differentially expressed circRNAs in the S. aureus and E. coli groups. (E) The chromosome distribution of the novel circRNAs. (F) Histogram showing the source of differentially expressed circRNAs in the S. aureus and E. coli groups. (G) The chromosome distribution of differential circRNAs in the S. aureus and E. coli groups. [file DataSheet_1.zip › Supplementary Tables and Figure/Table S5 The target genes of m6A-circRNA.xlsx]

## Sheet: circ-mi10-mRNA-30-min-pvalue
target-circRNA	miRNA	length-miRNA	p-circ-mi	binding_pos_mi_on_circ	target-mRNA	p-mi-mRNA	description	REFSEQ	gene_name	ENTREZID	kegg
NC_037345.1:53134823-53136132	bta-miR-2412	22	0.004521	53135363	NM_001034389.1	8.0815e-05	Bos taurus TNF alpha induced protein 8 like 2 (TNFAIP8L2), mRNA	NM_001034389	TNFAIP8L2	510652	innate immune response
NC_037345.1:53134823-53136132	bta-miR-2412	22	0.004521	53135363	NM_001038174.2	0.00023988	Bos taurus ring finger protein 138 (RNF138), mRNA	NM_001038174	RNF138	538445	protein ubiquitination;Wnt signaling pathway;cellular response to leukemia inhibitory factor
NC_037345.1:53134823-53136132	bta-miR-2412	22	0.004521	53135363	NM_001038688.2	0.000130802	Bos taurus RAS related (RRAS), mRNA	NM_001038688	RRAS	616503	Apelin signaling pathway;MAPK signaling pathway;positive regulation of endothelial cell migration;positive regulation of vasculogenesis
NC_037345.1:53134823-53136132	bta-miR-2412	22	0.004521	53135363	NM_001046221.2	0.000244125	Bos taurus Ly6/neurotoxin 1 (LYNX1), mRNA	NM_001046221	LYNX1	516158	anchored component of membrane
NC_037345.1:53134823-53136132	bta-miR-2412	22	0.004521	53135363	NM_001046264.2	0.000117143	Bos taurus suppressor of variegation 3-9 homolog 1 (SUV39H1), mRNA	NM_001046264	SUV39H1	523047	cell differentiation;cellular response to hypoxia;cellular response to DNA damage stimulus;nuclear lamina;zinc ion binding;transcription regulatory region sequence-specific DNA binding
NC_037345.1:53134823-53136132	bta-miR-2412	22	0.004521	53135363	NM_001046585.1	0.000294425	Bos taurus chemokine (C-C motif) ligand 14 (CCL14), mRNA	NM_001046585	CCL14	616723	extracellular space;cellular response to interleukin-1;neutrophil chemotaxis
NC_037345.1:53134823-53136132	bta-miR-2412	22	0.004521	53135363	NM_001075198.2	0.000310312	Bos taurus chromosome 13 C20orf85 homolog (C13H20orf85), mRNA	NM_001075198	C13H20orf85	505337	NA
NC_037345.1:53134823-53136132	bta-miR-2412	22	0.004521	53135363	NM_001075218.1	0.000332521	Bos taurus S100 calcium binding protein A16 (S100A16), mRNA	NM_001075218	S100A16	505679	extracellular space;protein homodimerization activity;calcium-dependent protein binding
NC_037345.1:53134823-53136132	bta-miR-2412	22	0.004521	53135363	NM_001077906.1	6.468e-05	Bos taurus NME/NM23 nucleoside diphosphate kinase 4 (NME4), mRNA	NM_001077906	NME4	789324	Metabolic pathways;nucleoside diphosphate phosphorylation;nucleoside diphosphate kinase activity
NC_037345.1:53134823-53136132	bta-miR-2412	22	0.004521	53135363	NM_001080918.1	0.000183963	Bos taurus dynein axonemal light chain 4 (DNAL4), mRNA	NM_001080918	DNAL4	618379	NA
NC_037345.1:53134823-53136132	bta-miR-2412	22	0.004521	53135363	NM_001099128.1	0.000350564	Bos taurus vestigial like family member 4 (VGLL4), mRNA	NM_001099128	VGLL4	613904	NA
NC_037345.1:53134823-53136132	bta-miR-2412	22	0.004521	53135363	NM_001105454.2	0.000372817	Bos taurus chymotrypsinogen B1 (LOC618826), mRNA	NM_001105454	LOC618826	618826	NA
NC_037345.1:53134823-53136132	bta-miR-2412	22	0.004521	53135363	NM_001105507.1	2.587e-05	Bos taurus tetratricopeptide repeat domain 9B (TTC9B), mRNA	NM_001105507	TTC9B	100125944	molecular_function;biological_process;cellular_component
NC_037345.1:53134823-53136132	bta-miR-2412	22	0.004521	53135363	NM_001105627.1	0.00018311	Bos taurus myosin phosphatase Rho interacting protein (MPRIP), mRNA	NM_001105627	MPRIP	533979	actin filament organization
NC_037345.1:53134823-53136132	bta-miR-2412	22	0.004521	53135363	NM_001145035.1	0.00026499	Bos taurus chromosome 15 C11orf96 homolog (C15H11orf96), mRNA	NM_001145035	C15H11orf96	100270684	NA
NC_037345.1:53134823-53136132	bta-miR-2412	22	0.004521	53135363	NM_001192063.1	0.000200367	Bos taurus FXYD domain containing ion transport regulator 5 (FXYD5), mRNA	NM_001192063	FXYD5	505584	regulation of sodium ion transmembrane transporter activity;sodium channel regulator activity;ion transport;ion channel regulator activity
NC_037345.1:53134823-53136132	bta-miR-2412	22	0.004521	53135363	NM_001192074.1	0.000131785	Bos taurus sodium voltage-gated channel beta subunit 2 (SCN2B), mRNA	NM_001192074	SCN2B	538722	regulation of sodium ion transmembrane transporter activity;sodium channel regulator activity
NC_037345.1:53134823-53136132	bta-miR-2412	22	0.004521	53135363	NM_001192283.1	0.000287137	Bos taurus kinesin family member 18B (KIF18B), mRNA	NM_001192283	KIF18B	511170	microtubule binding
NC_037345.1:53134823-53136132	bta-miR-2412	22	0.004521	53135363	NM_001192297.1	0.000313471	Bos taurus BarH like homeobox 2 (BARHL2), mRNA	NM_001192297	BARHL2	539708	DNA-binding transcription activator activity, RNA polymerase II-specific;cell fate determination;neuron differentiation;regulation of axon extension;RNA polymerase II transcription regulatory region sequence-specific DNA binding;neuron migration
NC_037345.1:53134823-53136132	bta-miR-2412	22	0.004521	53135363	NM_001192339.1	0.000287114	Bos taurus solute carrier family 45 member 1 (SLC45A1), mRNA	NM_001192339	SLC45A1	513008	NA
NC_037345.1:53134823-53136132	bta-miR-2412	22	0.004521	53135363	NM_001192522.2	0.000164136	Bos taurus carbonic anhydrase 7 (CA7), mRNA	NM_001192522	CA7	520403	Metabolic pathways;zinc ion binding
NC_037345.1:53134823-53136132	bta-miR-2412	22	0.004521	53135363	NM_001193110.1	0.00034535	Bos taurus cytidine deaminase (CDA), mRNA	NM_001193110	CDA	616377	Metabolic pathways;zinc ion binding
NC_037345.1:53134823-53136132	bta-miR-2412	22	0.004521	53135363	NM_001319894.1	0.000144989	Bos taurus tryptase-2-like (LOC786948), mRNA	NM_001319894	LOC786948	786948	NA
NC_037345.1:53134823-53136132	bta-miR-2412	22	0.004521	53135363	XM_002697659.2	0.000352724	PREDICTED: Bos taurus family with sequence similarity 69 member C (FAM69C), mRNA	XM_002697659	FAM69C	517668	NA
NC_037345.1:53134823-53136132	bta-miR-2412	22	0.004521	53135363	XM_005219526.3	0.000224359	PREDICTED: Bos taurus retina and anterior neural fold homeobox protein 2-like (LOC101902766), mRNA	XM_005219526	LOC101902766	101902766	NA
NC_037345.1:53134823-53136132	bta-miR-2412	22	0.004521	53135363	XM_005220992.3	0.000227409	PREDICTED: Bos taurus proline rich 29 (PRR29), mRNA	XM_005220992	PRR29	100336106	NA
NC_037345.1:53134823-53136132	bta-miR-2412	22	0.004521	53135363	XM_024980579.1	0.000246485	PREDICTED: Bos taurus histone H2B type 1-K-like (LOC112442587), mRNA	XM_024980579	LOC112442587	112442587	NA
NC_037345.1:53134823-53136132	bta-miR-2412	22	0.004521	53135363	XM_024982032.1	0.00038254	PREDICTED: Bos taurus iron responsive element binding protein 2 (IREB2), mRNA	XM_024982032	IREB2	539404	negative regulation of translation;osteoclast differentiation;protoporphyrinogen IX biosynthetic process
NC_037345.1:53134823-53136132	bta-miR-2412	22	0.004521	53135363	XM_024989863.1	0.000187285	PREDICTED: Bos taurus ventral anterior homeobox 1-like (LOC112445915), mRNA	XM_024989863	LOC112445915	112445915	NA
NC_037345.1:53134823-53136132	bta-miR-2412	22	0.004521	53135363	XM_024996830.1	0.000263176	PREDICTED: Bos taurus keratin-associated protein 12-1-like (LOC112448008), mRNA	XM_024996830	LOC112448008	112448008	keratin filament
NC_037345.1:53134823-53136132	bta-miR-1777a	20	0.020808	53134919	NM_001038556.2	4.8916e-05	Bos taurus matrix metallopeptidase 23 (MMP23), mRNA	NM_001038556	MMP23	527590	extracellular space;zinc ion binding
NC_037345.1:53134823-53136132	bta-miR-1777a	20	0.020808	53134919	NM_001040605.2	1.485e-05	Bos taurus fibroblast growth factor 4 (FGF4), mRNA	NM_001040605	FGF4	618474	MAPK signaling pathway;extracellular space;growth factor activity;extracellular region;cell differentiation;fibroblast growth factor receptor signaling pathway;positive regulation of cell population proliferation;fibroblast growth factor receptor binding;positive regulation of cell division;positive regulation of protein phosphorylation
NC_037345.1:53134823-53136132	bta-miR-1777a	20	0.020808	53134919	NM_001099078.1	3.8125e-05	Bos taurus Wnt family member 10A (WNT10A), mRNA	NM_001099078	WNT10A	537330	Cushing syndrome;Melanogenesis;extracellular space;neuron differentiation
NC_037345.1:53134823-53136132	bta-miR-1777a	20	0.020808	53134919	NM_001102225.1	5.1877e-05	Bos taurus pannexin 2 (PANX2), mRNA	NM_001102225	PANX2	539070	cell-cell signaling
NC_037345.1:53134823-53136132	bta-miR-1777a	20	0.020808	53134919	NM_001102554.2	5.91327e-05	Bos taurus G protein subunit alpha L (GNAL), mRNA	NM_001102554	GNAL	100124520	Parkinson disease;Calcium signaling pathway;Dopaminergic synapse;G protein-coupled receptor binding
NC_037345.1:53134823-53136132	bta-miR-1777a	20	0.020808	53134919	NM_001135578.1	4.324e-05	Bos taurus small integral membrane protein 13 (SMIM13), mRNA	NM_001135578	SMIM13	100140337	NA
NC_037345.1:53134823-53136132	bta-miR-1777a	20	0.020808	53134919	NM_001191335.2	4.0246e-05	Bos taurus homeobox B2 (HOXB2), mRNA	NM_001191335	HOXB2	616129	DNA-binding transcription activator activity, RNA polymerase II-specific
NC_037345.1:53134823-53136132	bta-miR-1777a	20	0.020808	53134919	NM_001191372.2	3.8353e-05	Bos taurus SAP30 like (SAP30L), mRNA	NM_001191372	SAP30L	533462	zinc ion binding
NC_037345.1:53134823-53136132	bta-miR-1777a	20	0.020808	53134919	NM_001192996.1	4.71819e-05	Bos taurus phosphatidylinositol glycan anchor biosynthesis class T (PIGT), mRNA	NM_001192996	PIGT	504724	Metabolic pathways;neuron differentiation
NC_037345.1:53134823-53136132	bta-miR-1777a	20	0.020808	53134919	NM_001193070.2	3.199e-05	Bos taurus protein phosphatase 1 regulatory inhibitor subunit 14A (PPP1R14A), mRNA	NM_001193070	PPP1R14A	615348	Vascular smooth muscle contraction;protein serine/threonine phosphatase inhibitor activity
NC_037345.1:53134823-53136132	bta-miR-1777a	20	0.020808	53134919	NM_001206290.1	1.1301e-05	Bos taurus mex-3 RNA binding family member A (MEX3A), mRNA	NM_001206290	MEX3A	618154	NA
NC_037345.1:53134823-53136132	bta-miR-1777a	20	0.020808	53134919	NM_001281920.1	5.457e-05	Bos taurus folliculogenesis specific bHLH transcription factor (FIGLA), mRNA	NM_001281920	FIGLA	528891	transcription factor binding;protein dimerization activity;transcription regulator complex;RNA polymerase II transcription regulatory region sequence-specific DNA binding;developmental process
NC_037345.1:53134823-53136132	bta-miR-1777a	20	0.020808	53134919	NM_178322.3	5.755e-05	Bos taurus endozepine-like peptide 2 (DBIL5), mRNA	NM_178322	DBIL5	353112	NA
NC_037345.1:53134823-53136132	bta-miR-1777a	20	0.020808	53134919	XM_002688445.5	3.5283e-05	PREDICTED: Bos taurus solute carrier family 26 member 1 (SLC26A1), mRNA	XM_002688445	SLC26A1	100140312	sulfate transmembrane transport;bicarbonate transport
NC_037345.1:53134823-53136132	bta-miR-1777a	20	0.020808	53134919	XM_002696210.3	5.1152e-05	PREDICTED: Bos taurus potassium channel tetramerization domain containing 2 (KCTD2), mRNA	XM_002696210	KCTD2	789539	proteasome-mediated ubiquitin-dependent protein catabolic process
NC_037345.1:53134823-53136132	bta-miR-1777a	20	0.020808	53134919	XM_005202517.4	3.5439e-05	PREDICTED: Bos taurus uncharacterized LOC101904069 (LOC101904069), mRNA	XM_005202517	LOC101904069	101904069	NA
NC_037345.1:53134823-53136132	bta-miR-1777a	20	0.020808	53134919	XM_010803416.1	5.7675e-05	PREDICTED: Bos taurus basic proline-rich protein-like (LOC104971691), mRNA	XM_010803416	LOC104971691	104971691	NA
NC_037345.1:53134823-53136132	bta-miR-1777a	20	0.020808	53134919	XM_010817352.3	5.01335e-05	PREDICTED: Bos taurus LBH domain containing 2 (LBHD2), mRNA	XM_010817352	LBHD2	104975451	NA
NC_037345.1:53134823-53136132	bta-miR-1777a	20	0.020808	53134919	XM_015460308.2	4.7101e-05	PREDICTED: Bos taurus C1q and TNF related 8 (C1QTNF8), mRNA	XM_015460308	C1QTNF8	524646	extracellular region;positive regulation of cell motility;collagen trimer
NC_037345.1:53134823-53136132	bta-miR-1777a	20	0.020808	53134919	XM_015473571.2	8.147e-06	PREDICTED: Bos taurus matrilin 3 (MATN3), mRNA	XM_015473571	MATN3	540041	cartilage development;collagen-containing extracellular matrix
NC_037345.1:53134823-53136132	bta-miR-1777a	20	0.020808	53134919	XM_024978871.1	4.1134e-05	PREDICTED: Bos taurus proline-rich protein 2-like (LOC112442244), mRNA	XM_024978871	LOC112442244	112442244	NA
NC_037345.1:53134823-53136132	bta-miR-1777a	20	0.020808	53134919	XM_024980580.1	4.9299e-05	PREDICTED: Bos taurus translation initiation factor IF-2-like (LOC112442588), mRNA	XM_024980580	LOC112442588	112442588	NA
NC_037345.1:53134823-53136132	bta-miR-1777a	20	0.020808	53134919	XM_024981432.1	2.91335e-05	PREDICTED: Bos taurus forkhead box D1 (FOXD1), mRNA	XM_024981432	FOXD1	112442984	NA
NC_037345.1:53134823-53136132	bta-miR-1777a	20	0.020808	53134919	XM_024987520.1	3.9315e-05	PREDICTED: Bos taurus basic proline-rich protein-like (LOC112444888), mRNA	XM_024987520	LOC112444888	112444888	NA
NC_037345.1:53134823-53136132	bta-miR-1777a	20	0.020808	53134919	XM_024989822.1	4.0111e-05	PREDICTED: Bos taurus late cornified envelope protein 5A-like (LOC786364), mRNA	XM_024989822	LOC786364	786364	NA
NC_037345.1:53134823-53136132	bta-miR-1777a	20	0.020808	53134919	XM_024989863.1	4.748e-05	PREDICTED: Bos taurus ventral anterior homeobox 1-like (LOC112445915), mRNA	XM_024989863	LOC112445915	112445915	NA
NC_037345.1:53134823-53136132	bta-miR-1777a	20	0.020808	53134919	XM_024989865.1	3.7194e-05	PREDICTED: Bos taurus basic proline-rich protein-like (LOC112445916), mRNA	XM_024989865	LOC112445916	112445916	NA
NC_037345.1:53134823-53136132	bta-miR-1777a	20	0.020808	53134919	XM_024997582.1	4.6259e-05	PREDICTED: Bos taurus collagen alpha-1(I) chain-like (LOC112448269), mRNA	XM_024997582	LOC112448269	112448269	NA
NC_037345.1:53134823-53136132	bta-miR-1777a	20	0.020808	53134919	XM_024999399.1	4.4545e-05	PREDICTED: Bos taurus translation initiation factor IF-2-like (LOC112448773), mRNA	XM_024999399	LOC112448773	112448773	NA
NC_037345.1:53134823-53136132	bta-miR-1777a	20	0.020808	53134919	XM_025000898.1	2.3962e-05	PREDICTED: Bos taurus uncharacterized LOC112449236 (LOC112449236), mRNA	XM_025000898	LOC112449236	112449236	NA
NC_037348.1:67417009-67430833	bta-miR-2360	22	0.001807	67426991	NM_001012764.3	0.0004124	Bos taurus cystatin E/M (CST6), mRNA	NM_001012764	CST6	503685	cysteine-type endopeptidase inhibitor activity;epidermis development
NC_037348.1:67417009-67430833	bta-miR-2360	22	0.001807	67426991	NM_001034346.1	0.000396616	Bos taurus WW domain binding protein 1 (WBP1), mRNA	NM_001034346	WBP1	509188	NA
NC_037348.1:67417009-67430833	bta-miR-2360	22	0.001807	67426991	NM_001034443.2	0.000127178	Bos taurus NAD synthetase 1 (NADSYN1), mRNA	NM_001034443	NADSYN1	513400	Metabolic pathways;NAD biosynthetic process
NC_037348.1:67417009-67430833	bta-miR-2360	22	0.001807	67426991	NM_001034806.1	0.00027529	Bos taurus coagulation factor VII (F7), mRNA	NM_001034806	F7	617960	extracellular space
NC_037348.1:67417009-67430833	bta-miR-2360	22	0.001807	67426991	NM_001046186.2	0.000896857	Bos taurus claudin 15 (CLDN15), mRNA	NM_001046186	CLDN15	514998	ion transport;bicellular tight junction assembly
NC_037348.1:67417009-67430833	bta-miR-2360	22	0.001807	67426991	NM_001076383.1	0.000333457	Bos taurus MID1 interacting protein 1 (MID1IP1), mRNA	NM_001076383	MID1IP1	615572	protein C-terminus binding
NC_037348.1:67417009-67430833	bta-miR-2360	22	0.001807	67426991	NM_001076517.1	0.000562354	Bos taurus lymphocyte antigen 6 family member D (LY6D), mRNA	NM_001076517	LY6D	618714	anchored component of membrane
NC_037348.1:67417009-67430833	bta-miR-2360	22	0.001807	67426991	NM_001076976.3	0.00033236	Bos taurus secretoglobin family 1A member 1 (SCGB1A1), mRNA	NM_001076976	SCGB1A1	767867	extracellular space
NC_037348.1:67417009-67430833	bta-miR-2360	22	0.001807	67426991	NM_001077080.2	0.000293205	Bos taurus uncharacterized protein MGC137055 (MGC137055), mRNA	NM_001077080	MGC137055	768021	NA
NC_037348.1:67417009-67430833	bta-miR-2360	22	0.001807	67426991	NM_001080731.2	0.000169258	Bos taurus biogenesis of lysosomal organelles complex 1 subunit 4 (BLOC1S4), mRNA	NM_001080731	BLOC1S4	518544	neuromuscular process controlling balance
NC_037348.1:67417009-67430833	bta-miR-2360	22	0.001807	67426991	NM_001102380.2	0.000807141	Bos taurus apolipoprotein C2 (APOC2), mRNA	NM_001102380	APOC2	618039	Cholesterol metabolism;chylomicron;very-low-density lipoprotein particle;high-density lipoprotein particle clearance;spherical high-density lipoprotein particle;low-density lipoprotein particle
NC_037348.1:67417009-67430833	bta-miR-2360	22	0.001807	67426991	NM_001114517.2	0.000276153	Bos taurus cytochrome c oxidase subunit VIII-H (heart/muscle) (COX8B), mRNA	NM_001114517	COX8B	615757	Parkinson disease;Oxidative phosphorylation;Thermogenesis;Metabolic pathways;Alzheimer disease;mitochondrial inner membrane
NC_037348.1:67417009-67430833	bta-miR-2360	22	0.001807	67426991	NM_001135571.1	0.000612169	Bos taurus chromosome 5 C12orf73 homolog (C5H12orf73), mRNA	NM_001135571	C5H12orf73	100190887	NA
NC_037348.1:67417009-67430833	bta-miR-2360	22	0.001807	67426991	NM_001166520.1	0.00049698	Bos taurus hypocretin neuropeptide precursor (HCRT), mRNA	NM_001166520	HCRT	281222	Neuroactive ligand-receptor interaction;feeding behavior;response to starvation;neuropeptide signaling pathway
NC_037348.1:67417009-67430833	bta-miR-2360	22	0.001807	67426991	NM_001192311.1	0.000474236	Bos taurus transmembrane protein 179B (TMEM179B), mRNA	NM_001192311	TMEM179B	512135	NA
NC_037348.1:67417009-67430833	bta-miR-2360	22	0.001807	67426991	NM_001192659.2	0.000183582	Bos taurus neurotensin receptor 1 (NTSR1), mRNA	NM_001192659	NTSR1	528416	Neuroactive ligand-receptor interaction;Calcium signaling pathway;neuropeptide signaling pathway
NC_037348.1:67417009-67430833	bta-miR-2360	22	0.001807	67426991	NM_001193190.1	0.000725367	Bos taurus kallikrein related peptidase 12 (KLK12), mRNA	NM_001193190	KLK12	618448	NA
NC_037348.1:67417009-67430833	bta-miR-2360	22	0.001807	67426991	NM_001205766.2	0.000557191	Bos taurus SIX homeobox 5 (SIX5), mRNA	NM_001205766	SIX5	513676	lens development in camera-type eye;DNA-binding transcription activator activity, RNA polymerase II-specific;RNA polymerase II cis-regulatory region sequence-specific DNA binding
NC_037348.1:67417009-67430833	bta-miR-2360	22	0.001807	67426991	NM_001206292.1	0.000605139	Bos taurus zinc finger MYM-type containing 6 (ZMYM6), mRNA	NM_001206292	ZMYM6	618234	zinc ion binding
NC_037348.1:67417009-67430833	bta-miR-2360	22	0.001807	67426991	NM_001206300.1	0.000576437	Bos taurus MAF bZIP transcription factor K (MAFK), mRNA	NM_001206300	MAFK	618914	DNA-binding transcription repressor activity, RNA polymerase II-specific
NC_037348.1:67417009-67430833	bta-miR-2360	22	0.001807	67426991	XM_002693978.6	0.000369135	PREDICTED: Bos taurus Mix paired-like homeobox (MIXL1), mRNA	XM_002693978	MIXL1	614854	DNA-binding transcription activator activity, RNA polymerase II-specific;nuclear chromatin;protein homodimerization activity;heart development;cell migration involved in gastrulation
NC_037348.1:67417009-67430833	bta-miR-2360	22	0.001807	67426991	XM_002695571.5	0.000302176	PREDICTED: Bos taurus coiled-coil domain containing 182 (CCDC182), mRNA	XM_002695571	CCDC182	781808	NA
NC_037348.1:67417009-67430833	bta-miR-2360	22	0.001807	67426991	XM_003585805.4	0.000713118	PREDICTED: Bos taurus heat shock protein family B (small) member 7 (HSPB7), mRNA	XM_003585805	HSPB7	512251	heart development
NC_037348.1:67417009-67430833	bta-miR-2360	22	0.001807	67426991	XM_005221793.2	0.000770328	PREDICTED: Bos taurus myeloid-associated differentiation marker-like (LOC101905669), mRNA	XM_005221793	LOC101905669	101905669	NA
NC_037348.1:67417009-67430833	bta-miR-2360	22	0.001807	67426991	XM_010802810.2	0.00019739	PREDICTED: Bos taurus basic proline-rich protein-like (LOC104971425), mRNA	XM_010802810	LOC104971425	104971425	NA
NC_037348.1:67417009-67430833	bta-miR-2360	22	0.001807	67426991	XM_015458848.2	0.00056321	PREDICTED: Bos taurus keratin-associated protein 9-1-like (LOC107131522), mRNA	XM_015458848	LOC107131522	107131522	NA
NC_037348.1:67417009-67430833	bta-miR-2360	22	0.001807	67426991	XM_015459154.1	0.000764316	PREDICTED: Bos taurus myeloid-associated differentiation marker-like (LOC107131588), mRNA	XM_015459154	LOC107131588	107131588	NA
NC_037348.1:67417009-67430833	bta-miR-2360	22	0.001807	67426991	XM_015459774.1	0.000148127	PREDICTED: Bos taurus pectinesterase inhibitor 10-like (LOC107131713), mRNA	XM_015459774	LOC107131713	107131713	NA
NC_037348.1:67417009-67430833	bta-miR-2360	22	0.001807	67426991	XM_024996830.1	0.000149395	PREDICTED: Bos taurus keratin-associated protein 12-1-like (LOC112448008), mRNA	XM_024996830	LOC112448008	112448008	keratin filament
NC_037348.1:67417009-67430833	bta-miR-2360	22	0.001807	67426991	XM_025001897.1	0.00030269	PREDICTED: Bos taurus serine/arginine repetitive matrix protein 1-like (LOC112449553), mRNA	XM_025001897	LOC112449553	112449553	NA
NC_037348.1:67417009-67430833	bta-miR-1584-5p	20	0.00227	67427437	NM_001046509.1	7.0191e-05	Bos taurus mono-ADP ribosylhydrolase 1 (MACROD1), mRNA	NM_001046509	MACROD1	613568	cellular response to DNA damage stimulus
NC_037348.1:67417009-67430833	bta-miR-1584-5p	20	0.00227	67427437	NM_001075152.1	8.01633e-05	Bos taurus membrane bound O-acyltransferase domain containing 7 (MBOAT7), mRNA	NM_001075152	MBOAT7	504236	NA
NC_037348.1:67417009-67430833	bta-miR-1584-5p	20	0.00227	67427437	NM_001075234.1	8.3581e-05	Bos taurus myosin light chain 9 (MYL9), mRNA	NM_001075234	MYL9	505964	Vascular smooth muscle contraction;Oxytocin signaling pathway;cGMP-PKG signaling pathway;actomyosin
NC_037348.1:67417009-67430833	bta-miR-1584-5p	20	0.00227	67427437	NM_001083774.2	6.6156e-05	Bos taurus coiled-coil-helix-coiled-coil-helix domain containing 10 (CHCHD10), mRNA	NM_001083774	CHCHD10	615846	NA
NC_037348.1:67417009-67430833	bta-miR-1584-5p	20	0.00227	67427437	NM_001101124.1	6.41679e-05	Bos taurus death associated protein kinase 3 (DAPK3), mRNA	NM_001101124	DAPK3	525506	protein homodimerization activity;negative regulation of translation;regulation of actin cytoskeleton reorganization
NC_037348.1:67417009-67430833	bta-miR-1584-5p	20	0.00227	67427437	NM_001102380.2	8.5144e-05	Bos taurus apolipoprotein C2 (APOC2), mRNA	NM_001102380	APOC2	618039	Cholesterol metabolism;chylomicron;very-low-density lipoprotein particle;high-density lipoprotein particle clearance;spherical high-density lipoprotein particle;low-density lipoprotein particle
NC_037348.1:67417009-67430833	bta-miR-1584-5p	20	0.00227	67427437	NM_001105494.1	2.11016e-05	Bos taurus cortexin 1 (CTXN1), mRNA	NM_001105494	CTXN1	100125924	NA
NC_037348.1:67417009-67430833	bta-miR-1584-5p	20	0.00227	67427437	NM_001192364.1	4.7484e-05	Bos taurus zinc finger protein 428 (ZNF428), mRNA	NM_001192364	ZNF428	540173	NA
NC_037348.1:67417009-67430833	bta-miR-1584-5p	20	0.00227	67427437	NM_001192419.1	8.31952e-05	Bos taurus tight junction associated protein 1 (TJAP1), mRNA	NM_001192419	TJAP1	515620	NA
NC_037348.1:67417009-67430833	bta-miR-1584-5p	20	0.00227	67427437	NM_001193066.2	9.41302e-05	Bos taurus MICAL like 1 (MICALL1), mRNA	NM_001193066	MICALL1	517259	neuron projection development;plasma membrane tubulation;Rab GTPase binding;protein localization to endosome
NC_037348.1:67417009-67430833	bta-miR-1584-5p	20	0.00227	67427437	NM_001193197.2	3.4303e-05	Bos taurus tripartite motif containing 47 (TRIM47), mRNA	NM_001193197	TRIM47	618638	protein ubiquitination;ubiquitin-protein transferase activity;zinc ion binding
NC_037348.1:67417009-67430833	bta-miR-1584-5p	20	0.00227	67427437	NM_001193200.1	8.7113e-05	Bos taurus adrenomedullin 2 (ADM2), mRNA	NM_001193200	ADM2	618896	extracellular region
NC_037348.1:67417009-67430833	bta-miR-1584-5p	20	0.00227	67427437	NM_001205375.2	9.5255e-05	Bos taurus family with sequence similarity 71 member E1 (FAM71E1), mRNA	NM_001205375	FAM71E1	617892	NA
NC_037348.1:67417009-67430833	bta-miR-1584-5p	20	0.00227	67427437	NM_001205537.1	8.2261e-05	Bos taurus MyoD family inhibitor (MDFI), mRNA	NM_001205537	MDFI	286808	transcription factor binding
NC_037348.1:67417009-67430833	bta-miR-1584-5p	20	0.00227	67427437	NM_001205862.1	4.5103e-05	Bos taurus complement C1q like 1 (C1QL1), mRNA	NM_001205862	C1QL1	519675	neuron remodeling;collagen trimer
NC_037348.1:67417009-67430833	bta-miR-1584-5p	20	0.00227	67427437	NM_001206022.2	7.31587e-05	Bos taurus poliovirus receptor-related 1 (herpesvirus entry mediator C) (PVRL1), mRNA	NM_001206022	PVRL1	533492	protein homodimerization activity;integral component of presynaptic active zone membrane
NC_037348.1:67417009-67430833	bta-miR-1584-5p	20	0.00227	67427437	NM_001206268.2	7.3686e-05	Bos taurus EPH receptor B4 (EPHB4), mRNA	NM_001206268	EPHB4	515756	NA
NC_037348.1:67417009-67430833	bta-miR-1584-5p	20	0.00227	67427437	NM_173914.2	2.835e-05	Bos taurus galanin and GMAP prepropeptide (GAL), mRNA	NM_173914	GAL	280799	Neuroactive ligand-receptor interaction;extracellular space;neuropeptide signaling pathway
NC_037348.1:67417009-67430833	bta-miR-1584-5p	20	0.00227	67427437	NM_173915.2	5.8397e-05	Bos taurus gastrin (GAST), mRNA	NM_173915	GAST	280800	extracellular space
NC_037348.1:67417009-67430833	bta-miR-1584-5p	20	0.00227	67427437	NM_174526.2	6.613e-05	Bos taurus crystallin beta B1 (CRYBB1), mRNA	NM_174526	CRYBB1	282205	lens development in camera-type eye;structural constituent of eye lens
NC_037348.1:67417009-67430833	bta-miR-1584-5p	20	0.00227	67427437	XM_002690913.5	9.795e-05	PREDICTED: Bos taurus TATA-box binding protein like 2 (TBPL2), mRNA	XM_002690913	TBPL2	615096	nuclear chromatin;transcription regulator complex;DNA-templated transcription, initiation
NC_037348.1:67417009-67430833	bta-miR-1584-5p	20	0.00227	67427437	XM_002691609.5	8.7279e-05	PREDICTED: Bos taurus proline rich transmembrane protein 1B (PRRT1B), mRNA	XM_002691609	PRRT1B	784457	NA
NC_037348.1:67417009-67430833	bta-miR-1584-5p	20	0.00227	67427437	XM_003588002.5	8.7172e-05	PREDICTED: Bos taurus transmembrane protein 72 (TMEM72), mRNA	XM_003588002	TMEM72	513137	NA
NC_037348.1:67417009-67430833	bta-miR-1584-5p	20	0.00227	67427437	XM_010803416.1	9.7687e-05	PREDICTED: Bos taurus basic proline-rich protein-like (LOC104971691), mRNA	XM_010803416	LOC104971691	104971691	NA
NC_037348.1:67417009-67430833	bta-miR-1584-5p	20	0.00227	67427437	XM_015471729.1	1.4128e-05	PREDICTED: Bos taurus myosin light chain 5 (MYL5), mRNA	XM_015471729	MYL5	101907739	NA
NC_037348.1:67417009-67430833	bta-miR-1584-5p	20	0.00227	67427437	XM_015474938.1	6.4164e-05	PREDICTED: Bos taurus proline-rich protein HaeIII subfamily 1-like (LOC107133473), mRNA	XM_015474938	LOC107133473	107133473	NA
NC_037348.1:67417009-67430833	bta-miR-1584-5p	20	0.00227	67427437	XM_015475231.1	1.31125e-05	PREDICTED: Bos taurus transmembrane protein 52 (TMEM52), mRNA	XM_015475231	TMEM52	617403	NA
NC_037348.1:67417009-67430833	bta-miR-1584-5p	20	0.00227	67427437	XM_024990139.1	5.91636e-05	PREDICTED: Bos taurus coiled-coil and C2 domain containing 1B (CC2D1B), mRNA	XM_024990139	CC2D1B	511350	RNA polymerase II cis-regulatory region sequence-specific DNA binding;DNA-binding transcription repressor activity, RNA polymerase II-specific
NC_037348.1:67417009-67430833	bta-miR-1584-5p	20	0.00227	67427437	XM_024992351.1	7.0509e-05	PREDICTED: Bos taurus uncharacterized protein C12orf81-like (LOC112446637), mRNA	XM_024992351	LOC112446637	112446637	NA
NC_037348.1:67417009-67430833	bta-miR-1584-5p	20	0.00227	67427437	XM_024998179.1	7.0496e-05	PREDICTED: Bos taurus ubiquitin associated protein 1 like (UBAP1L), mRNA	XM_024998179	UBAP1L	783141	NA
NC_037348.1:67417009-67430833	bta-miR-6517	23	0.002546	67417138	NM_001024507.1	0.00064645	Bos taurus sestrin 2 (SESN2), mRNA	NM_001024507	SESN2	509863	DNA damage response, signal transduction by p53 class mediator;response to insulin;negative regulation of TORC1 signaling;regulation of gluconeogenesis;fatty acid beta-oxidation;triglyceride homeostasis;cellular oxidant detoxification
NC_037348.1:67417009-67430833	bta-miR-6517	23	0.002546	67417138	NM_001038057.2	0.00237538	Bos taurus potassium channel tetramerization domain containing 13 (KCTD13), mRNA	NM_001038057	KCTD13	507911	protein ubiquitination;ubiquitin-protein transferase activity;proteasome-mediated ubiquitin-dependent protein catabolic process
NC_037348.1:67417009-67430833	bta-miR-6517	23	0.002546	67417138	NM_001046303.1	0.00138224	Bos taurus RELT like 2 (RELL2), mRNA	NM_001046303	RELL2	529327	NA
NC_037348.1:67417009-67430833	bta-miR-6517	23	0.002546	67417138	NM_001046443.2	0.00125121	Bos taurus NK2 homeobox 5 (NKX2-5), mRNA	NM_001046443	NKX2-5	538870	DNA-binding transcription activator activity, RNA polymerase II-specific;RNA polymerase II cis-regulatory region sequence-specific DNA binding;cell differentiation;transcription factor binding;RNA polymerase II transcription regulator complex;positive regulation of cell population proliferation;ventricular septum morphogenesis;protein homodimerization activity;cardiac ventricle formation;spleen d…
NC_037348.1:67417009-67430833	bta-miR-6517	23	0.002546	67417138	NM_001046558.1	0.00181389	Bos taurus caveolin 3 (CAV3), mRNA	NM_001046558	CAV3	615310	Fluid shear stress and atherosclerosis;negative regulation of MAP kinase activity;caveola assembly;regulation of sodium ion transmembrane transporter activity;cell differentiation;sodium channel regulator activity;triglyceride metabolic process;actin filament organization;regulation of p38MAPK cascade;protein C-terminus binding;positive regulation of myotube differentiation;negative regulation of…
NC_037348.1:67417009-67430833	bta-miR-6517	23	0.002546	67417138	NM_001075490.2	0.00114181	Bos taurus required for excision 1-B domain containing (REX1BD), mRNA	NM_001075490	REX1BD	511085	NA
NC_037348.1:67417009-67430833	bta-miR-6517	23	0.002546	67417138	NM_001075713.1	0.00234232	Bos taurus myosin light chain 6B (MYL6B), mRNA	NM_001075713	MYL6B	515421	Vascular smooth muscle contraction;Oxytocin signaling pathway
NC_037348.1:67417009-67430833	bta-miR-6517	23	0.002546	67417138	NM_001076024.3	5.342e-06	Bos taurus dynein axonemal assembly factor 2 (DNAAF2), mRNA	NM_001076024	DNAAF2	534465	NA
NC_037348.1:67417009-67430833	bta-miR-6517	23	0.002546	67417138	NM_001076512.1	0.00104347	Bos taurus chromosome 25 C16orf91 homolog (C25H16orf91), mRNA	NM_001076512	C25H16orf91	618598	NA
NC_037348.1:67417009-67430833	bta-miR-6517	23	0.002546	67417138	NM_001077884.1	0.000637189	Bos taurus mitochondrial ribosomal protein L23 (MRPL23), mRNA	NM_001077884	MRPL23	508825	mitochondrial large ribosomal subunit
NC_037348.1:67417009-67430833	bta-miR-6517	23	0.002546	67417138	NM_001078032.1	0.00120156	Bos taurus vestigial like family member 2 (VGLL2), mRNA	NM_001078032	VGLL2	541260	protein C-terminus binding
NC_037348.1:67417009-67430833	bta-miR-6517	23	0.002546	67417138	NM_001079592.1	0.000792768	Bos taurus HUS1 checkpoint clamp component (HUS1), mRNA	NM_001079592	HUS1	514142	NA
NC_037348.1:67417009-67430833	bta-miR-6517	23	0.002546	67417138	NM_001101886.1	0.00185315	Bos taurus DEAD-box helicase 31 (DDX31), mRNA	NM_001101886	DDX31	507640	NA
NC_037348.1:67417009-67430833	bta-miR-6517	23	0.002546	67417138	NM_001102144.2	0.00201813	Bos taurus ankyrin repeat domain 9 (ANKRD9), mRNA	NM_001102144	ANKRD9	532402	NA
NC_037348.1:67417009-67430833	bta-miR-6517	23	0.002546	67417138	NM_001102481.1	0.00164137	Bos taurus calcium/calmodulin dependent serine protein kinase (CASK), mRNA	NM_001102481	CASK	404149	nuclear lamina
NC_037348.1:67417009-67430833	bta-miR-6517	23	0.002546	67417138	NM_001110447.2	0.00126929	Bos taurus uncharacterized LOC100126544 (LOC100126544), mRNA	NM_001110447	LOC100126544	100126544	NA
NC_037348.1:67417009-67430833	bta-miR-6517	23	0.002546	67417138	NM_001192042.1	0.00139628	Bos taurus solute carrier family 7 member 4 (SLC7A4), mRNA	NM_001192042	SLC7A4	504923	NA
NC_037348.1:67417009-67430833	bta-miR-6517	23	0.002546	67417138	NM_001192384.1	0.00153343	Bos taurus cardiotrophin 1 (CTF1), mRNA	NM_001192384	CTF1	514803	extracellular region
NC_037348.1:67417009-67430833	bta-miR-6517	23	0.002546	67417138	NM_001193077.1	0.00212988	Bos taurus syntaxin 10 (STX10), mRNA	NM_001193077	STX10	525379	NA
NC_037348.1:67417009-67430833	bta-miR-6517	23	0.002546	67417138	NM_001206238.1	0.00136223	Bos taurus NK6 homeobox 1 (NKX6-1), mRNA	NM_001206238	NKX6-1	616211	regulation of axon extension;neuron migration
NC_037348.1:67417009-67430833	bta-miR-6517	23	0.002546	67417138	NM_001206777.1	0.00236213	Bos taurus ryanodine receptor 1 (RYR1), mRNA	NM_001206777	RYR1	100139857	Apelin signaling pathway;Calcium signaling pathway;Oxytocin signaling pathway;Circadian entrainment;outflow tract morphogenesis;skeletal muscle fiber development
NC_037348.1:67417009-67430833	bta-miR-6517	23	0.002546	67417138	NM_173991.2	0.0011965	Bos taurus apolipoprotein E (APOE), mRNA	NM_173991	APOE	281004	Alzheimer disease;Cholesterol metabolism;extracellular space;negative regulation of MAP kinase activity;neuron projection development;chylomicron;triglyceride metabolic process;protein homodimerization activity;heparin binding;negative regulation of neuron projection development;regulation of proteasomal protein catabolic process;very-low-density lipoprotein particle;regulation of Cdc42 protein s…
NC_037348.1:67417009-67430833	bta-miR-6517	23	0.002546	67417138	XM_002688857.3	0.00176435	PREDICTED: Bos taurus PET100 homolog (PET100), mRNA	XM_002688857	PET100	616224	integral component of mitochondrial inner membrane
NC_037348.1:67417009-67430833	bta-miR-6517	23	0.002546	67417138	XM_002691521.5	0.00196552	PREDICTED: Bos taurus mesogenin 1 (MSGN1), mRNA	XM_002691521	MSGN1	521556	protein dimerization activity
NC_037348.1:67417009-67430833	bta-miR-6517	23	0.002546	67417138	XM_010815678.1	0.00182331	PREDICTED: Bos taurus translation initiation factor IF-2-like (LOC104974975), mRNA	XM_010815678	LOC104974975	104974975	NA
NC_037348.1:67417009-67430833	bta-miR-6517	23	0.002546	67417138	XM_015459359.2	0.00229112	PREDICTED: Bos taurus ADAMTS-like protein 3 (LOC787624), mRNA	XM_015459359	LOC787624	787624	NA
NC_037348.1:67417009-67430833	bta-miR-6517	23	0.002546	67417138	XM_015460708.2	0.00136546	PREDICTED: Bos taurus ankyrin repeat domain 2 (ANKRD2), mRNA	XM_015460708	ANKRD2	100847218	I band
NC_037348.1:67417009-67430833	bta-miR-6517	23	0.002546	67417138	XM_024980580.1	0.00205752	PREDICTED: Bos taurus translation initiation factor IF-2-like (LOC112442588), mRNA	XM_024980580	LOC112442588	112442588	NA
NC_037348.1:67417009-67430833	bta-miR-6517	23	0.002546	67417138	XM_024982195.1	0.0018531	PREDICTED: Bos taurus kinesin family member 26A (KIF26A), mRNA	XM_024982195	KIF26A	100337486	microtubule binding
NC_037348.1:67417009-67430833	bta-miR-6517	23	0.002546	67417138	XM_025001266.1	0.00192916	PREDICTED: Bos taurus regulating synaptic membrane exocytosis 4 (RIMS4), mRNA	XM_025001266	RIMS4	539592	synaptic membrane;Rab GTPase binding
NC_037348.1:67417009-67430833	bta-miR-2894	21	0.001657	67418499	NM_001034346.1	0.00088271	Bos taurus WW domain binding protein 1 (WBP1), mRNA	NM_001034346	WBP1	509188	NA
NC_037348.1:67417009-67430833	bta-miR-2894	21	0.001657	67418499	NM_001040605.2	0.0011141	Bos taurus fibroblast growth factor 4 (FGF4), mRNA	NM_001040605	FGF4	618474	MAPK signaling pathway;extracellular space;growth factor activity;extracellular region;cell differentiation;fibroblast growth factor receptor signaling pathway;positive regulation of cell population proliferation;fibroblast growth factor receptor binding;positive regulation of cell division;positive regulation of protein phosphorylation
NC_037348.1:67417009-67430833	bta-miR-2894	21	0.001657	67418499	NM_001076322.1	0.000318121	Bos taurus RUN domain containing 3A (RUNDC3A), mRNA	NM_001076322	RUNDC3A	614322	NA
NC_037348.1:67417009-67430833	bta-miR-2894	21	0.001657	67418499	NM_001076476.2	0.00101269	Bos taurus chromosome 26 C10orf120 homolog (C26H10orf120), mRNA	NM_001076476	C26H10orf120	617773	NA
NC_037348.1:67417009-67430833	bta-miR-2894	21	0.001657	67418499	NM_001076516.2	0.0005637	Bos taurus phosphohistidine phosphatase 1 (PHPT1), mRNA	NM_001076516	PHPT1	618691	positive regulation of cell motility;regulation of actin cytoskeleton reorganization
NC_037348.1:67417009-67430833	bta-miR-2894	21	0.001657	67418499	NM_001077023.2	0.00117548	Bos taurus sperm acrosome associated 4 (SPACA4), mRNA	NM_001077023	SPACA4	767953	anchored component of membrane
NC_037348.1:67417009-67430833	bta-miR-2894	21	0.001657	67418499	NM_001079648.1	0.000502116	Bos taurus chromosome 18 C16orf78 homolog (C18H16orf78), mRNA	NM_001079648	C18H16orf78	780820	NA
NC_037348.1:67417009-67430833	bta-miR-2894	21	0.001657	67418499	NM_001099117.1	0.00030531	Bos taurus DET1 partner of COP1 E3 ubiquitin ligase (DET1), mRNA	NM_001099117	DET1	541005	Ubiquitin mediated proteolysis
NC_037348.1:67417009-67430833	bta-miR-2894	21	0.001657	67418499	NM_001103335.1	0.000711977	Bos taurus transmembrane protein 8B (TMEM8B), mRNA	NM_001103335	TMEM8B	100125302	NA
NC_037348.1:67417009-67430833	bta-miR-2894	21	0.001657	67418499	NM_001104999.1	0.000997883	Bos taurus parathymosin (PTMS), mRNA	NM_001104999	PTMS	613777	NA
NC_037348.1:67417009-67430833	bta-miR-2894	21	0.001657	67418499	NM_001145233.1	0.000524703	Bos taurus free fatty acid receptor 3 (FFAR3), mRNA	NM_001145233	FFAR3	527517	regulation of insulin receptor signaling pathway
NC_037348.1:67417009-67430833	bta-miR-2894	21	0.001657	67418499	NM_001166296.1	0.00119012	Bos taurus gap junction protein alpha 3 (GJA3), mRNA	NM_001166296	GJA3	100140301	cell-cell signaling;gap junction channel activity;connexin complex
NC_037348.1:67417009-67430833	bta-miR-2894	21	0.001657	67418499	NM_001191373.2	0.000998137	Bos taurus estrogen related receptor alpha (ESRRA), mRNA	NM_001191373	ESRRA	507834	DNA-binding transcription activator activity, RNA polymerase II-specific;RNA polymerase II cis-regulatory region sequence-specific DNA binding;nuclear chromatin;DNA-binding transcription repressor activity, RNA polymerase II-specific;zinc ion binding
NC_037348.1:67417009-67430833	bta-miR-2894	21	0.001657	67418499	NM_001191469.1	0.00113317	Bos taurus leucine rich repeats and WD repeat domain containing 1 (LRWD1), mRNA	NM_001191469	LRWD1	100138861	methyl-CpG binding
NC_037348.1:67417009-67430833	bta-miR-2894	21	0.001657	67418499	NM_001205520.1	0.000998204	Bos taurus protein phosphatase 4 regulatory subunit 3A (PPP4R3A), mRNA	NM_001205520	PPP4R3A	407220	NA
NC_037348.1:67417009-67430833	bta-miR-2894	21	0.001657	67418499	NM_001206245.1	0.000742139	Bos taurus heterogeneous nuclear ribonucleoprotein U like 2 (HNRNPUL2), mRNA	NM_001206245	HNRNPUL2	616476	NA
NC_037348.1:67417009-67430833	bta-miR-2894	21	0.001657	67418499	NM_174340.2	0.00087011	Bos taurus histidine triad nucleotide binding protein 2 (HINT2), mRNA	NM_174340	HINT2	281816	NA
NC_037348.1:67417009-67430833	bta-miR-2894	21	0.001657	67418499	NM_174463.3	0.00065345	Bos taurus SNRPN upstream reading frame (SNURF), mRNA	NM_174463	SNURF	282076	NA
NC_037348.1:67417009-67430833	bta-miR-2894	21	0.001657	67418499	NM_206843.2	0.000758583	Bos taurus agouti signaling protein (ASIP), mRNA	NM_206843	ASIP	404192	Melanogenesis;extracellular space
NC_037348.1:67417009-67430833	bta-miR-2894	21	0.001657	67418499	XM_002687567.6	0.000298698	PREDICTED: Bos taurus neurexophilin 4 (NXPH4), mRNA	XM_002687567	NXPH4	539535	NA
NC_037348.1:67417009-67430833	bta-miR-2894	21	0.001657	67418499	XM_002688518.5	0.000897108	PREDICTED: Bos taurus testis specific serine kinase 6 (TSSK6), mRNA	XM_002688518	TSSK6	539707	NA
NC_037348.1:67417009-67430833	bta-miR-2894	21	0.001657	67418499	XM_002696514.5	0.00117134	PREDICTED: Bos taurus interferon stimulated exonuclease gene 20 (ISG20), mRNA	XM_002696514	ISG20	506604	NA
NC_037348.1:67417009-67430833	bta-miR-2894	21	0.001657	67418499	XM_003585689.5	0.000693481	PREDICTED: Bos taurus chromosome 1 C3orf80 homolog (C1H3orf80), mRNA	XM_003585689	C1H3orf80	100847848	NA
NC_037348.1:67417009-67430833	bta-miR-2894	21	0.001657	67418499	XM_015460308.2	0.000886965	PREDICTED: Bos taurus C1q and TNF related 8 (C1QTNF8), mRNA	XM_015460308	C1QTNF8	524646	extracellular region;positive regulation of cell motility;collagen trimer
NC_037348.1:67417009-67430833	bta-miR-2894	21	0.001657	67418499	XM_015474428.2	0.000746147	PREDICTED: Bos taurus uncharacterized LOC100847223 (LOC100847223), mRNA	XM_015474428	LOC100847223	100847223	NA
NC_037348.1:67417009-67430833	bta-miR-2894	21	0.001657	67418499	XM_024978871.1	0.00121338	PREDICTED: Bos taurus proline-rich protein 2-like (LOC112442244), mRNA	XM_024978871	LOC112442244	112442244	NA
NC_037348.1:67417009-67430833	bta-miR-2894	21	0.001657	67418499	XM_024979182.1	0.00107528	PREDICTED: Bos taurus InaF motif containing 1 (INAFM1), mRNA	XM_024979182	INAFM1	112442343	NA
NC_037348.1:67417009-67430833	bta-miR-2894	21	0.001657	67418499	XM_024991302.1	0.000318434	PREDICTED: Bos taurus motor neuron and pancreas homeobox 1 (MNX1), mRNA	XM_024991302	MNX1	789765	endocrine pancreas development;DNA binding;neuron projection morphogenesis
NC_037348.1:67417009-67430833	bta-miR-2894	21	0.001657	67418499	XM_024992399.1	0.0005541	PREDICTED: Bos taurus translation machinery-associated protein 7 (LOC112446645), mRNA	XM_024992399	LOC112446645	112446645	NA
NC_037348.1:67417009-67430833	bta-miR-2894	21	0.001657	67418499	XM_024999616.1	0.0003284	PREDICTED: Bos taurus spermatogenesis and oogenesis specific basic helix-loop-helix 1 (SOHLH1), mRNA	XM_024999616	SOHLH1	526069	NA
NC_037348.1:67417009-67430833	bta-miR-2412	22	0.002704	67418523	NM_001034389.1	8.0815e-05	Bos taurus TNF alpha induced protein 8 like 2 (TNFAIP8L2), mRNA	NM_001034389	TNFAIP8L2	510652	innate immune response
NC_037348.1:67417009-67430833	bta-miR-2412	22	0.002704	67418523	NM_001038174.2	0.00023988	Bos taurus ring finger protein 138 (RNF138), mRNA	NM_001038174	RNF138	538445	protein ubiquitination;Wnt signaling pathway;cellular response to leukemia inhibitory factor
NC_037348.1:67417009-67430833	bta-miR-2412	22	0.002704	67418523	NM_001038688.2	0.000130802	Bos taurus RAS related (RRAS), mRNA	NM_001038688	RRAS	616503	Apelin signaling pathway;MAPK signaling pathway;positive regulation of endothelial cell migration;positive regulation of vasculogenesis
NC_037348.1:67417009-67430833	bta-miR-2412	22	0.002704	67418523	NM_001046221.2	0.000244125	Bos taurus Ly6/neurotoxin 1 (LYNX1), mRNA	NM_001046221	LYNX1	516158	anchored component of membrane
NC_037348.1:67417009-67430833	bta-miR-2412	22	0.002704	67418523	NM_001046264.2	0.000117143	Bos taurus suppressor of variegation 3-9 homolog 1 (SUV39H1), mRNA	NM_001046264	SUV39H1	523047	cell differentiation;cellular response to hypoxia;cellular response to DNA damage stimulus;nuclear lamina;zinc ion binding;transcription regulatory region sequence-specific DNA binding
NC_037348.1:67417009-67430833	bta-miR-2412	22	0.002704	67418523	NM_001046585.1	0.000294425	Bos taurus chemokine (C-C motif) ligand 14 (CCL14), mRNA	NM_001046585	CCL14	616723	extracellular space;cellular response to interleukin-1;neutrophil chemotaxis
NC_037348.1:67417009-67430833	bta-miR-2412	22	0.002704	67418523	NM_001075198.2	0.000310312	Bos taurus chromosome 13 C20orf85 homolog (C13H20orf85), mRNA	NM_001075198	C13H20orf85	505337	NA
NC_037348.1:67417009-67430833	bta-miR-2412	22	0.002704	67418523	NM_001075218.1	0.000332521	Bos taurus S100 calcium binding protein A16 (S100A16), mRNA	NM_001075218	S100A16	505679	extracellular space;protein homodimerization activity;calcium-dependent protein binding
NC_037348.1:67417009-67430833	bta-miR-2412	22	0.002704	67418523	NM_001077906.1	6.468e-05	Bos taurus NME/NM23 nucleoside diphosphate kinase 4 (NME4), mRNA	NM_001077906	NME4	789324	Metabolic pathways;nucleoside diphosphate phosphorylation;nucleoside diphosphate kinase activity
NC_037348.1:67417009-67430833	bta-miR-2412	22	0.002704	67418523	NM_001080918.1	0.000183963	Bos taurus dynein axonemal light chain 4 (DNAL4), mRNA	NM_001080918	DNAL4	618379	NA
NC_037348.1:67417009-67430833	bta-miR-2412	22	0.002704	67418523	NM_001099128.1	0.000350564	Bos taurus vestigial like family member 4 (VGLL4), mRNA	NM_001099128	VGLL4	613904	NA
NC_037348.1:67417009-67430833	bta-miR-2412	22	0.002704	67418523	NM_001105454.2	0.000372817	Bos taurus chymotrypsinogen B1 (LOC618826), mRNA	NM_001105454	LOC618826	618826	NA
NC_037348.1:67417009-67430833	bta-miR-2412	22	0.002704	67418523	NM_001105507.1	2.587e-05	Bos taurus tetratricopeptide repeat domain 9B (TTC9B), mRNA	NM_001105507	TTC9B	100125944	molecular_function;biological_process;cellular_component
NC_037348.1:67417009-67430833	bta-miR-2412	22	0.002704	67418523	NM_001105627.1	0.00018311	Bos taurus myosin phosphatase Rho interacting protein (MPRIP), mRNA	NM_001105627	MPRIP	533979	actin filament organization
NC_037348.1:67417009-67430833	bta-miR-2412	22	0.002704	67418523	NM_001145035.1	0.00026499	Bos taurus chromosome 15 C11orf96 homolog (C15H11orf96), mRNA	NM_001145035	C15H11orf96	100270684	NA
NC_037348.1:67417009-67430833	bta-miR-2412	22	0.002704	67418523	NM_001192063.1	0.000200367	Bos taurus FXYD domain containing ion transport regulator 5 (FXYD5), mRNA	NM_001192063	FXYD5	505584	regulation of sodium ion transmembrane transporter activity;sodium channel regulator activity;ion transport;ion channel regulator activity
NC_037348.1:67417009-67430833	bta-miR-2412	22	0.002704	67418523	NM_001192074.1	0.000131785	Bos taurus sodium voltage-gated channel beta subunit 2 (SCN2B), mRNA	NM_001192074	SCN2B	538722	regulation of sodium ion transmembrane transporter activity;sodium channel regulator activity
NC_037348.1:67417009-67430833	bta-miR-2412	22	0.002704	67418523	NM_001192283.1	0.000287137	Bos taurus kinesin family member 18B (KIF18B), mRNA	NM_001192283	KIF18B	511170	microtubule binding
NC_037348.1:67417009-67430833	bta-miR-2412	22	0.002704	67418523	NM_001192297.1	0.000313471	Bos taurus BarH like homeobox 2 (BARHL2), mRNA	NM_001192297	BARHL2	539708	DNA-binding transcription activator activity, RNA polymerase II-specific;cell fate determination;neuron differentiation;regulation of axon extension;RNA polymerase II transcription regulatory region sequence-specific DNA binding;neuron migration
NC_037348.1:67417009-67430833	bta-miR-2412	22	0.002704	67418523	NM_001192339.1	0.000287114	Bos taurus solute carrier family 45 member 1 (SLC45A1), mRNA	NM_001192339	SLC45A1	513008	NA
NC_037348.1:67417009-67430833	bta-miR-2412	22	0.002704	67418523	NM_001192522.2	0.000164136	Bos taurus carbonic anhydrase 7 (CA7), mRNA	NM_001192522	CA7	520403	Metabolic pathways;zinc ion binding
NC_037348.1:67417009-67430833	bta-miR-2412	22	0.002704	67418523	NM_001193110.1	0.00034535	Bos taurus cytidine deaminase (CDA), mRNA	NM_001193110	CDA	616377	Metabolic pathways;zinc ion binding
NC_037348.1:67417009-67430833	bta-miR-2412	22	0.002704	67418523	NM_001319894.1	0.000144989	Bos taurus tryptase-2-like (LOC786948), mRNA	NM_001319894	LOC786948	786948	NA
NC_037348.1:67417009-67430833	bta-miR-2412	22	0.002704	67418523	XM_002697659.2	0.000352724	PREDICTED: Bos taurus family with sequence similarity 69 member C (FAM69C), mRNA	XM_002697659	FAM69C	517668	NA
NC_037348.1:67417009-67430833	bta-miR-2412	22	0.002704	67418523	XM_005219526.3	0.000224359	PREDICTED: Bos taurus retina and anterior neural fold homeobox protein 2-like (LOC101902766), mRNA	XM_005219526	LOC101902766	101902766	NA
NC_037348.1:67417009-67430833	bta-miR-2412	22	0.002704	67418523	XM_005220992.3	0.000227409	PREDICTED: Bos taurus proline rich 29 (PRR29), mRNA	XM_005220992	PRR29	100336106	NA
NC_037348.1:67417009-67430833	bta-miR-2412	22	0.002704	67418523	XM_024980579.1	0.000246485	PREDICTED: Bos taurus histone H2B type 1-K-like (LOC112442587), mRNA	XM_024980579	LOC112442587	112442587	NA
NC_037348.1:67417009-67430833	bta-miR-2412	22	0.002704	67418523	XM_024982032.1	0.00038254	PREDICTED: Bos taurus iron responsive element binding protein 2 (IREB2), mRNA	XM_024982032	IREB2	539404	negative regulation of translation;osteoclast differentiation;protoporphyrinogen IX biosynthetic process
NC_037348.1:67417009-67430833	bta-miR-2412	22	0.002704	67418523	XM_024989863.1	0.000187285	PREDICTED: Bos taurus ventral anterior homeobox 1-like (LOC112445915), mRNA	XM_024989863	LOC112445915	112445915	NA
NC_037348.1:67417009-67430833	bta-miR-2412	22	0.002704	67418523	XM_024996830.1	0.000263176	PREDICTED: Bos taurus keratin-associated protein 12-1-like (LOC112448008), mRNA	XM_024996830	LOC112448008	112448008	keratin filament
NC_037348.1:67417009-67430833	bta-miR-2889	21	0.002014	67422582	NM_001014967.1	1.11611e-05	Bos taurus thrombospondin type 1 domain containing 1 (THSD1), mRNA	NM_001014967	THSD1	541228	NA
NC_037348.1:67417009-67430833	bta-miR-2889	21	0.002014	67422582	NM_001034685.2	0.00021249	Bos taurus DDB1 and CUL4 associated factor 15 (DCAF15), mRNA	NM_001034685	DCAF15	539970	protein ubiquitination
NC_037348.1:67417009-67430833	bta-miR-2889	21	0.002014	67422582	NM_001035047.1	0.00012828	Bos taurus YKT6 v-SNARE homolog (YKT6), mRNA	NM_001035047	YKT6	507409	NA
NC_037348.1:67417009-67430833	bta-miR-2889	21	0.002014	67422582	NM_001046026.1	0.00019131	Bos taurus CTD nuclear envelope phosphatase 1 (CTDNEP1), mRNA	NM_001046026	CTDNEP1	509192	nuclear envelope;nuclear membrane
NC_037348.1:67417009-67430833	bta-miR-2889	21	0.002014	67422582	NM_001102114.1	1.9986e-05	Bos taurus microtubule associated protein 1S (MAP1S), mRNA	NM_001102114	MAP1S	527829	DNA binding;microtubule binding;neuron projection morphogenesis
NC_037348.1:67417009-67430833	bta-miR-2889	21	0.002014	67422582	NM_001102182.1	0.000116181	Bos taurus microtubule affinity regulating kinase 2 (MARK2), mRNA	NM_001102182	MARK2	535197	NA
NC_037348.1:67417009-67430833	bta-miR-2889	21	0.002014	67422582	NM_001105508.2	0.000164515	Bos taurus elongation factor 1 homolog (ELOF1), mRNA	NM_001105508	ELOF1	100125945	NA
NC_037348.1:67417009-67430833	bta-miR-2889	21	0.002014	67422582	NM_001193012.1	2.759e-05	Bos taurus transmembrane p24 trafficking protein family member 8 (TMED8), mRNA	NM_001193012	TMED8	614106	NA
NC_037348.1:67417009-67430833	bta-miR-2889	21	0.002014	67422582	NM_001193070.2	2.326e-05	Bos taurus protein phosphatase 1 regulatory inhibitor subunit 14A (PPP1R14A), mRNA	NM_001193070	PPP1R14A	615348	Vascular smooth muscle contraction;protein serine/threonine phosphatase inhibitor activity
NC_037348.1:67417009-67430833	bta-miR-2889	21	0.002014	67422582	NM_001193247.1	0.000103242	Bos taurus SRY-box transcription factor 10 (SOX10), mRNA	NM_001193247	SOX10	353115	DNA-binding transcription activator activity, RNA polymerase II-specific;RNA polymerase II cis-regulatory region sequence-specific DNA binding;endocrine pancreas development;transcription factor binding;regulation of cell cycle process;ossification;cellular response to interleukin-1;anterior head development;transcription regulator complex;heart development;cochlea morphogenesis;melanocyte differ…
NC_037348.1:67417009-67430833	bta-miR-2889	21	0.002014	67422582	NM_001205463.1	5.8208e-05	Bos taurus zinc finger protein 524 (ZNF524), mRNA	NM_001205463	ZNF524	789616	NA
NC_037348.1:67417009-67430833	bta-miR-2889	21	0.002014	67422582	NM_001205552.1	6.215e-05	Bos taurus solute carrier family 25 member 28 (SLC25A28), mRNA	NM_001205552	SLC25A28	538529	NA
NC_037348.1:67417009-67430833	bta-miR-2889	21	0.002014	67422582	NM_001205619.1	8.11917e-05	Bos taurus junctophilin 3 (JPH3), mRNA	NM_001205619	JPH3	507713	neuromuscular process controlling balance
NC_037348.1:67417009-67430833	bta-miR-2889	21	0.002014	67422582	NM_001205953.1	0.00021287	Bos taurus zinc finger CCHC-type containing 14 (ZCCHC14), mRNA	NM_001205953	ZCCHC14	528171	zinc ion binding
NC_037348.1:67417009-67430833	bta-miR-2889	21	0.002014	67422582	NM_001206234.2	0.00012167	Bos taurus zinc finger protein 511 (ZNF511), mRNA	NM_001206234	ZNF511	616110	NA
NC_037348.1:67417009-67430833	bta-miR-2889	21	0.002014	67422582	NM_001206905.1	0.00013216	Bos taurus netrin 3 (NTN3), mRNA	NM_001206905	NTN3	787961	NA
NC_037348.1:67417009-67430833	bta-miR-2889	21	0.002014	67422582	XM_002693151.5	4.6964e-05	PREDICTED: Bos taurus chromosome 15 C11orf42 homolog (C15H11orf42), mRNA	XM_002693151	C15H11orf42	617978	NA
NC_037348.1:67417009-67430833	bta-miR-2889	21	0.002014	67422582	XM_005214990.4	6.481e-06	PREDICTED: Bos taurus chromosome 13 C20orf144 homolog (C13H20orf144), mRNA	XM_005214990	C13H20orf144	101902259	NA
NC_037348.1:67417009-67430833	bta-miR-2889	21	0.002014	67422582	XM_005220779.4	0.000209555	PREDICTED: Bos taurus gap junction protein delta 3 (GJD3), mRNA	XM_005220779	GJD3	616824	NA
NC_037348.1:67417009-67430833	bta-miR-2889	21	0.002014	67422582	XM_010818265.3	0.0001685	PREDICTED: Bos taurus 2'-deoxynucleoside 5'-phosphate N-hydrolase 1 (DNPH1), mRNA	XM_010818265	DNPH1	613560	protein homodimerization activity
NC_037348.1:67417009-67430833	bta-miR-2889	21	0.002014	67422582	XM_015461369.1	9.885e-05	PREDICTED: Bos taurus mas-related G-protein coupled receptor member D (LOC615853), mRNA	XM_015461369	LOC615853	615853	NA
NC_037348.1:67417009-67430833	bta-miR-2889	21	0.002014	67422582	XM_024977516.1	0.000214319	PREDICTED: Bos taurus bcl-2-binding component 3-like (LOC112441985), mRNA	XM_024977516	LOC112441985	112441985	NA
NC_037348.1:67417009-67430833	bta-miR-2889	21	0.002014	67422582	XM_024980941.1	9.192e-06	PREDICTED: Bos taurus keratin associated protein 17-1 (KRTAP17-1), mRNA	XM_024980941	KRTAP17-1	100297004	NA
NC_037348.1:67417009-67430833	bta-miR-2889	21	0.002014	67422582	XM_024981164.1	5.6743e-05	PREDICTED: Bos taurus translation initiation factor IF-2-like (LOC112442754), mRNA	XM_024981164	LOC112442754	112442754	NA
NC_037348.1:67417009-67430833	bta-miR-2889	21	0.002014	67422582	XM_024983188.1	0.000180691	PREDICTED: Bos taurus thioredoxin reductase 3 (TXNRD3), mRNA	XM_024983188	TXNRD3	319097	protein disulfide oxidoreductase activity;cellular oxidant detoxification
NC_037348.1:67417009-67430833	bta-miR-2889	21	0.002014	67422582	XM_024986340.1	0.000156375	PREDICTED: Bos taurus uncharacterized LOC112444593 (LOC112444593), mRNA	XM_024986340	LOC112444593	112444593	NA
NC_037348.1:67417009-67430833	bta-miR-2889	21	0.002014	67422582	XM_024990216.1	0.000121176	PREDICTED: Bos taurus potassium voltage-gated channel subfamily Q member 4 (KCNQ4), mRNA	XM_024990216	KCNQ4	528741	NA
NC_037348.1:67417009-67430833	bta-miR-2889	21	0.002014	67422582	XM_024990947.1	6.4261e-05	PREDICTED: Bos taurus late histone H2B.L4-like (LOC101904455), mRNA	XM_024990947	LOC101904455	101904455	NA
NC_037348.1:67417009-67430833	bta-miR-2889	21	0.002014	67422582	XM_024995158.1	8.918e-05	PREDICTED: Bos taurus one cut homeobox 3 (ONECUT3), mRNA	XM_024995158	ONECUT3	112447413	DNA-binding transcription activator activity, RNA polymerase II-specific;cell differentiation;transcription regulator complex;DNA binding;RNA polymerase II transcription regulatory region sequence-specific DNA binding
NC_037348.1:67417009-67430833	bta-miR-2889	21	0.002014	67422582	XM_024998225.1	0.000116444	PREDICTED: Bos taurus isthmin 2 (ISM2), mRNA	XM_024998225	ISM2	783302	NA
NC_037348.1:67417009-67430833	bta-miR-2374	21	0.000858	67429312	NM_001014901.1	0.000181181	Bos taurus RNA binding motif protein 14 (RBM14), mRNA	NM_001014901	RBM14	511512	innate immune response;negative regulation of centriole replication;transcription regulator complex
NC_037348.1:67417009-67430833	bta-miR-2374	21	0.000858	67429312	NM_001015624.1	0.000243871	Bos taurus protein arginine methyltransferase 1 (PRMT1), mRNA	NM_001015624	PRMT1	520388	neuron projection development;positive regulation of cell population proliferation;methyl-CpG binding;protein-arginine omega-N monomethyltransferase activity;S-adenosyl-L-methionine binding
NC_037348.1:67417009-67430833	bta-miR-2374	21	0.000858	67429312	NM_001038578.2	0.00018467	Bos taurus coiled-coil glutamate rich protein 1 (CCER1), mRNA	NM_001038578	CCER1	615630	NA
NC_037348.1:67417009-67430833	bta-miR-2374	21	0.000858	67429312	NM_001046440.1	0.000106103	Bos taurus gap junction protein gamma 2 (GJC2), mRNA	NM_001046440	GJC2	538745	cell-cell signaling;gap junction channel activity;connexin complex
NC_037348.1:67417009-67430833	bta-miR-2374	21	0.000858	67429312	NM_001046515.2	0.000143316	Bos taurus DEPP1 autophagy regulator (DEPP1), mRNA	NM_001046515	DEPP1	613715	NA
NC_037348.1:67417009-67430833	bta-miR-2374	21	0.000858	67429312	NM_001075560.1	0.000155429	Bos taurus nudix hydrolase 16 (NUDT16), mRNA	NM_001075560	NUDT16	512320	Metabolic pathways;positive regulation of cell population proliferation;protein homodimerization activity
NC_037348.1:67417009-67430833	bta-miR-2374	21	0.000858	67429312	NM_001075946.1	0.000218141	Bos taurus cell adhesion molecule 3 (CADM3), mRNA	NM_001075946	CADM3	531178	protein homodimerization activity
NC_037348.1:67417009-67430833	bta-miR-2374	21	0.000858	67429312	NM_001076362.2	0.000215464	Bos taurus biogenesis of lysosomal organelles complex 1 subunit 1 (BLOC1S1), mRNA	NM_001076362	BLOC1S1	615149	neuron projection development
NC_037348.1:67417009-67430833	bta-miR-2374	21	0.000858	67429312	NM_001077977.2	0.00028745	Bos taurus potassium voltage-gated channel subfamily E regulatory subunit 1 (KCNE1), mRNA	NM_001077977	KCNE1	528014	Adrenergic signaling in cardiomyocytes
NC_037348.1:67417009-67430833	bta-miR-2374	21	0.000858	67429312	NM_001083373.1	3.0171e-05	Bos taurus cyclin I (CCNI), mRNA	NM_001083373	CCNI	504847	NA
NC_037348.1:67417009-67430833	bta-miR-2374	21	0.000858	67429312	NM_001083533.1	0.000299362	Bos taurus Kruppel like factor 13 (KLF13), mRNA	NM_001083533	KLF13	789710	DNA-binding transcription activator activity, RNA polymerase II-specific;RNA polymerase II cis-regulatory region sequence-specific DNA binding;nuclear chromatin
NC_037348.1:67417009-67430833	bta-miR-2374	21	0.000858	67429312	NM_001100368.2	0.000334474	Bos taurus uncharacterized LOC515358 (LOC515358), mRNA	NM_001100368	LOC515358	515358	NA
NC_037348.1:67417009-67430833	bta-miR-2374	21	0.000858	67429312	NM_001101151.1	0.000137171	Bos taurus nucleic acid binding protein 2 (NABP2), mRNA	NM_001101151	NABP2	533842	cellular response to DNA damage stimulus;DNA binding;G-rich strand telomeric DNA binding
NC_037348.1:67417009-67430833	bta-miR-2374	21	0.000858	67429312	NM_001103312.1	0.0002751	Bos taurus orthopedia homeobox (OTP), mRNA	NM_001103312	OTP	100125232	DNA binding
NC_037348.1:67417009-67430833	bta-miR-2374	21	0.000858	67429312	NM_001105496.1	0.000123166	Bos taurus transmembrane p24 trafficking protein 7 (TMED7), mRNA	NM_001105496	TMED7	100125926	NA
NC_037348.1:67417009-67430833	bta-miR-2374	21	0.000858	67429312	NM_001145793.1	0.000152105	Bos taurus myocyte enhancer factor 2B (MEF2B), mRNA	NM_001145793	MEF2B	100271851	Apelin signaling pathway;cGMP-PKG signaling pathway;DNA-binding transcription activator activity, RNA polymerase II-specific;RNA polymerase II cis-regulatory region sequence-specific DNA binding;cell differentiation;transcription factor binding;protein dimerization activity;transcription regulator complex;transcription regulatory region sequence-specific DNA binding;RNA polymerase II transcriptio…
NC_037348.1:67417009-67430833	bta-miR-2374	21	0.000858	67429312	NM_001191238.2	0.00028636	Bos taurus NCK interacting protein with SH3 domain (NCKIPSD), mRNA	NM_001191238	NCKIPSD	516941	NA
NC_037348.1:67417009-67430833	bta-miR-2374	21	0.000858	67429312	NM_001193110.1	0.000138166	Bos taurus cytidine deaminase (CDA), mRNA	NM_001193110	CDA	616377	Metabolic pathways;zinc ion binding
NC_037348.1:67417009-67430833	bta-miR-2374	21	0.000858	67429312	NM_001205763.1	0.000248162	Bos taurus transmembrane protein 127 (TMEM127), mRNA	NM_001205763	TMEM127	513620	Rab GTPase binding
NC_037348.1:67417009-67430833	bta-miR-2374	21	0.000858	67429312	NM_174102.2	0.00023734	Bos taurus lens intrinsic membrane protein 2 (LIM2), mRNA	NM_174102	LIM2	281282	lens development in camera-type eye;structural constituent of eye lens
NC_037348.1:67417009-67430833	bta-miR-2374	21	0.000858	67429312	NM_174328.2	0.000225283	Bos taurus G protein subunit gamma transducin 2 (GNGT2), mRNA	NM_174328	GNGT2	281797	Retrograde endocannabinoid signaling;Apelin signaling pathway;Dopaminergic synapse;Circadian entrainment
NC_037348.1:67417009-67430833	bta-miR-2374	21	0.000858	67429312	NM_174573.3	0.000224646	Bos taurus peptidoglycan recognition protein 1 (PGLYRP1), mRNA	NM_174573	PGLYRP1	282305	extracellular region;innate immune response;zinc ion binding
NC_037348.1:67417009-67430833	bta-miR-2374	21	0.000858	67429312	XM_002691521.5	9.2136e-05	PREDICTED: Bos taurus mesogenin 1 (MSGN1), mRNA	XM_002691521	MSGN1	521556	protein dimerization activity
NC_037348.1:67417009-67430833	bta-miR-2374	21	0.000858	67429312	XM_002695774.5	0.000162656	PREDICTED: Bos taurus vitelline membrane outer layer 1 homolog (VMO1), mRNA	XM_002695774	VMO1	526730	NA
NC_037348.1:67417009-67430833	bta-miR-2374	21	0.000858	67429312	XM_002697348.5	0.000172436	PREDICTED: Bos taurus mitochondrial coiled-coil domain 1 (MCCD1), mRNA	XM_002697348	MCCD1	617505	NA
NC_037348.1:67417009-67430833	bta-miR-2374	21	0.000858	67429312	XM_005219526.3	0.000227359	PREDICTED: Bos taurus retina and anterior neural fold homeobox protein 2-like (LOC101902766), mRNA	XM_005219526	LOC101902766	101902766	NA
NC_037348.1:67417009-67430833	bta-miR-2374	21	0.000858	67429312	XM_015474207.2	0.0002122	PREDICTED: Bos taurus trophoblast Kunitz domain protein 1 (LOC404105), mRNA	XM_015474207	LOC404105	404105	NA
NC_037348.1:67417009-67430833	bta-miR-2374	21	0.000858	67429312	XM_024989865.1	0.000346205	PREDICTED: Bos taurus basic proline-rich protein-like (LOC112445916), mRNA	XM_024989865	LOC112445916	112445916	NA
NC_037348.1:67417009-67430833	bta-miR-2374	21	0.000858	67429312	XM_024989868.1	0.000146517	PREDICTED: Bos taurus basic salivary proline-rich protein 2-like (LOC112445918), mRNA	XM_024989868	LOC112445918	112445918	NA
NC_037348.1:67417009-67430833	bta-miR-2374	21	0.000858	67429312	XM_024992351.1	0.000323538	PREDICTED: Bos taurus uncharacterized protein C12orf81-like (LOC112446637), mRNA	XM_024992351	LOC112446637	112446637	NA
NC_037348.1:67417009-67430833	bta-miR-2881	18	0.000893	67429315	NM_001007806.2	7.417e-05	Bos taurus prostaglandin E synthase 3 (PTGES3), mRNA	NM_001007806	PTGES3	493638	Metabolic pathways;prostaglandin biosynthetic process
NC_037348.1:67417009-67430833	bta-miR-2881	18	0.000893	67429315	NM_001033608.1	8.6497e-05	Bos taurus macrophage migration inhibitory factor (MIF), mRNA	NM_001033608	MIF	280858	Metabolic pathways;extracellular space;innate immune response
NC_037348.1:67417009-67430833	bta-miR-2881	18	0.000893	67429315	NM_001037483.2	8.5496e-05	Bos taurus RNA polymerase II subunit J (POLR2J), mRNA	NM_001037483	POLR2J	540428	protein dimerization activity;DNA binding
NC_037348.1:67417009-67430833	bta-miR-2881	18	0.000893	67429315	NM_001046468.1	0.000105192	Bos taurus protein kinase C and casein kinase substrate in neurons 2 (PACSIN2), mRNA	NM_001046468	PACSIN2	540107	caveola assembly;plasma membrane tubulation;protein localization to endosome
NC_037348.1:67417009-67430833	bta-miR-2881	18	0.000893	67429315	NM_001075947.1	6.01292e-05	Bos taurus F-box and leucine rich repeat protein 14 (FBXL14), mRNA	NM_001075947	FBXL14	531211	protein ubiquitination;ubiquitin-protein transferase activity;ubiquitin-dependent protein catabolic process;SCF ubiquitin ligase complex
NC_037348.1:67417009-67430833	bta-miR-2881	18	0.000893	67429315	NM_001076183.1	6.6352e-05	Bos taurus cannabinoid receptor interacting protein 1 (CNRIP1), mRNA	NM_001076183	CNRIP1	539715	protein C-terminus binding
NC_037348.1:67417009-67430833	bta-miR-2881	18	0.000893	67429315	NM_001076843.1	0.000101143	Bos taurus solute carrier family 30 member 3 (SLC30A3), mRNA	NM_001076843	SLC30A3	512803	NA
NC_037348.1:67417009-67430833	bta-miR-2881	18	0.000893	67429315	NM_001101899.1	9.81141e-05	Bos taurus synoviolin 1 (SYVN1), mRNA	NM_001101899	SYVN1	508358	Ubiquitin mediated proteolysis;Hrd1p ubiquitin ligase ERAD-L complex
NC_037348.1:67417009-67430833	bta-miR-2881	18	0.000893	67429315	NM_001115084.1	3.512e-05	Bos taurus beta-defensin 10 (DEFB10), mRNA	NM_001115084	DEFB10	100141457	extracellular space;defense response to bacterium
NC_037348.1:67417009-67430833	bta-miR-2881	18	0.000893	67429315	NM_001193062.1	9.71495e-05	Bos taurus Rho GTPase activating protein 1 (ARHGAP1), mRNA	NM_001193062	ARHGAP1	512817	Rab GTPase binding
NC_037348.1:67417009-67430833	bta-miR-2881	18	0.000893	67429315	NM_001193199.1	5.81255e-05	Bos taurus mitogen-activated protein kinase 8 interacting protein 2 (MAPK8IP2), mRNA	NM_001193199	MAPK8IP2	618893	MAPK signaling pathway;regulation of AMPA receptor activity;mating behavior
NC_037348.1:67417009-67430833	bta-miR-2881	18	0.000893	67429315	NM_001205871.1	9.416e-05	Bos taurus homeobox D12 (HOXD12), mRNA	NM_001205871	HOXD12	520423	transcription regulator complex;DNA binding
NC_037348.1:67417009-67430833	bta-miR-2881	18	0.000893	67429315	NM_001206294.1	9.25e-05	Bos taurus GIPC PDZ domain containing family member 3 (GIPC3), mRNA	NM_001206294	GIPC3	618265	NA
NC_037348.1:67417009-67430833	bta-miR-2881	18	0.000893	67429315	NM_001206834.1	5.5166e-05	Bos taurus integrin subunit beta like 1 (ITGBL1), mRNA	NM_001206834	ITGBL1	533449	NA
NC_037348.1:67417009-67430833	bta-miR-2881	18	0.000893	67429315	NM_001281906.1	6.51e-05	Bos taurus V-set pre-B cell surrogate light chain 3 (VPREB3), mRNA	NM_001281906	VPREB3	615795	extracellular space
NC_037348.1:67417009-67430833	bta-miR-2881	18	0.000893	67429315	NM_174283.2	6.1493e-05	Bos taurus complexin 2 (CPLX2), mRNA	NM_174283	CPLX2	281711	NA
NC_037348.1:67417009-67430833	bta-miR-2881	18	0.000893	67429315	XM_002685117.3	1.9311e-05	PREDICTED: Bos taurus keratin-associated protein 12-2 (LOC782628), mRNA	XM_002685117	LOC782628	782628	keratin filament
NC_037348.1:67417009-67430833	bta-miR-2881	18	0.000893	67429315	XM_002694719.5	8.5618e-05	PREDICTED: Bos taurus V-set and transmembrane domain containing 2B (VSTM2B), mRNA	XM_002694719	VSTM2B	790185	NA
NC_037348.1:67417009-67430833	bta-miR-2881	18	0.000893	67429315	XM_002697213.4	0.000104423	PREDICTED: Bos taurus colipase like 2 (CLPSL2), mRNA	XM_002697213	CLPSL2	100297290	extracellular region
NC_037348.1:67417009-67430833	bta-miR-2881	18	0.000893	67429315	XM_005215082.1	6.2457e-05	PREDICTED: Bos taurus basic proline-rich protein-like (LOC101904896), mRNA	XM_005215082	LOC101904896	101904896	NA
NC_037348.1:67417009-67430833	bta-miR-2881	18	0.000893	67429315	XM_010803416.1	2.5419e-05	PREDICTED: Bos taurus basic proline-rich protein-like (LOC104971691), mRNA	XM_010803416	LOC104971691	104971691	NA
NC_037348.1:67417009-67430833	bta-miR-2881	18	0.000893	67429315	XM_010803840.1	9.7835e-05	PREDICTED: Bos taurus basic salivary proline-rich protein 4-like (LOC104971855), mRNA	XM_010803840	LOC104971855	104971855	NA
NC_037348.1:67417009-67430833	bta-miR-2881	18	0.000893	67429315	XM_010815678.1	5.1329e-05	PREDICTED: Bos taurus translation initiation factor IF-2-like (LOC104974975), mRNA	XM_010815678	LOC104974975	104974975	NA
NC_037348.1:67417009-67430833	bta-miR-2881	18	0.000893	67429315	XM_015461222.1	4.6328e-05	PREDICTED: Bos taurus uncharacterized protein MISP3-like (LOC107131968), mRNA	XM_015461222	LOC107131968	107131968	NA
NC_037348.1:67417009-67430833	bta-miR-2881	18	0.000893	67429315	XM_024980580.1	8.4297e-05	PREDICTED: Bos taurus translation initiation factor IF-2-like (LOC112442588), mRNA	XM_024980580	LOC112442588	112442588	NA
NC_037348.1:67417009-67430833	bta-miR-2881	18	0.000893	67429315	XM_024989865.1	5.375e-05	PREDICTED: Bos taurus basic proline-rich protein-like (LOC112445916), mRNA	XM_024989865	LOC112445916	112445916	NA
NC_037348.1:67417009-67430833	bta-miR-2881	18	0.000893	67429315	XM_024992351.1	9.3762e-05	PREDICTED: Bos taurus uncharacterized protein C12orf81-like (LOC112446637), mRNA	XM_024992351	LOC112446637	112446637	NA
NC_037348.1:67417009-67430833	bta-miR-2881	18	0.000893	67429315	XM_024993479.1	6.4984e-05	PREDICTED: Bos taurus translation initiation factor IF-2-like (LOC112447024), mRNA	XM_024993479	LOC112447024	112447024	NA
NC_037348.1:67417009-67430833	bta-miR-2881	18	0.000893	67429315	XM_024999763.1	7.8534e-05	PREDICTED: Bos taurus basic proline-rich protein-like (LOC112448893), mRNA	XM_024999763	LOC112448893	112448893	NA
NC_037348.1:67417009-67430833	bta-miR-2881	18	0.000893	67429315	XM_025000898.1	1.9952e-05	PREDICTED: Bos taurus uncharacterized LOC112449236 (LOC112449236), mRNA	XM_025000898	LOC112449236	112449236	NA
NC_037348.1:67417009-67430833	bta-miR-2412	22	0.002171	67429316	NM_001034389.1	8.0815e-05	Bos taurus TNF alpha induced protein 8 like 2 (TNFAIP8L2), mRNA	NM_001034389	TNFAIP8L2	510652	innate immune response
NC_037348.1:67417009-67430833	bta-miR-2412	22	0.002171	67429316	NM_001038174.2	0.00023988	Bos taurus ring finger protein 138 (RNF138), mRNA	NM_001038174	RNF138	538445	protein ubiquitination;Wnt signaling pathway;cellular response to leukemia inhibitory factor
NC_037348.1:67417009-67430833	bta-miR-2412	22	0.002171	67429316	NM_001038688.2	0.000130802	Bos taurus RAS related (RRAS), mRNA	NM_001038688	RRAS	616503	Apelin signaling pathway;MAPK signaling pathway;positive regulation of endothelial cell migration;positive regulation of vasculogenesis
NC_037348.1:67417009-67430833	bta-miR-2412	22	0.002171	67429316	NM_001046221.2	0.000244125	Bos taurus Ly6/neurotoxin 1 (LYNX1), mRNA	NM_001046221	LYNX1	516158	anchored component of membrane
NC_037348.1:67417009-67430833	bta-miR-2412	22	0.002171	67429316	NM_001046264.2	0.000117143	Bos taurus suppressor of variegation 3-9 homolog 1 (SUV39H1), mRNA	NM_001046264	SUV39H1	523047	cell differentiation;cellular response to hypoxia;cellular response to DNA damage stimulus;nuclear lamina;zinc ion binding;transcription regulatory region sequence-specific DNA binding
NC_037348.1:67417009-67430833	bta-miR-2412	22	0.002171	67429316	NM_001046585.1	0.000294425	Bos taurus chemokine (C-C motif) ligand 14 (CCL14), mRNA	NM_001046585	CCL14	616723	extracellular space;cellular response to interleukin-1;neutrophil chemotaxis
NC_037348.1:67417009-67430833	bta-miR-2412	22	0.002171	67429316	NM_001075198.2	0.000310312	Bos taurus chromosome 13 C20orf85 homolog (C13H20orf85), mRNA	NM_001075198	C13H20orf85	505337	NA
NC_037348.1:67417009-67430833	bta-miR-2412	22	0.002171	67429316	NM_001075218.1	0.000332521	Bos taurus S100 calcium binding protein A16 (S100A16), mRNA	NM_001075218	S100A16	505679	extracellular space;protein homodimerization activity;calcium-dependent protein binding
NC_037348.1:67417009-67430833	bta-miR-2412	22	0.002171	67429316	NM_001077906.1	6.468e-05	Bos taurus NME/NM23 nucleoside diphosphate kinase 4 (NME4), mRNA	NM_001077906	NME4	789324	Metabolic pathways;nucleoside diphosphate phosphorylation;nucleoside diphosphate kinase activity
NC_037348.1:67417009-67430833	bta-miR-2412	22	0.002171	67429316	NM_001080918.1	0.000183963	Bos taurus dynein axonemal light chain 4 (DNAL4), mRNA	NM_001080918	DNAL4	618379	NA
NC_037348.1:67417009-67430833	bta-miR-2412	22	0.002171	67429316	NM_001099128.1	0.000350564	Bos taurus vestigial like family member 4 (VGLL4), mRNA	NM_001099128	VGLL4	613904	NA
NC_037348.1:67417009-67430833	bta-miR-2412	22	0.002171	67429316	NM_001105454.2	0.000372817	Bos taurus chymotrypsinogen B1 (LOC618826), mRNA	NM_001105454	LOC618826	618826	NA
NC_037348.1:67417009-67430833	bta-miR-2412	22	0.002171	67429316	NM_001105507.1	2.587e-05	Bos taurus tetratricopeptide repeat domain 9B (TTC9B), mRNA	NM_001105507	TTC9B	100125944	molecular_function;biological_process;cellular_component
NC_037348.1:67417009-67430833	bta-miR-2412	22	0.002171	67429316	NM_001105627.1	0.00018311	Bos taurus myosin phosphatase Rho interacting protein (MPRIP), mRNA	NM_001105627	MPRIP	533979	actin filament organization
NC_037348.1:67417009-67430833	bta-miR-2412	22	0.002171	67429316	NM_001145035.1	0.00026499	Bos taurus chromosome 15 C11orf96 homolog (C15H11orf96), mRNA	NM_001145035	C15H11orf96	100270684	NA
NC_037348.1:67417009-67430833	bta-miR-2412	22	0.002171	67429316	NM_001192063.1	0.000200367	Bos taurus FXYD domain containing ion transport regulator 5 (FXYD5), mRNA	NM_001192063	FXYD5	505584	regulation of sodium ion transmembrane transporter activity;sodium channel regulator activity;ion transport;ion channel regulator activity
NC_037348.1:67417009-67430833	bta-miR-2412	22	0.002171	67429316	NM_001192074.1	0.000131785	Bos taurus sodium voltage-gated channel beta subunit 2 (SCN2B), mRNA	NM_001192074	SCN2B	538722	regulation of sodium ion transmembrane transporter activity;sodium channel regulator activity
NC_037348.1:67417009-67430833	bta-miR-2412	22	0.002171	67429316	NM_001192283.1	0.000287137	Bos taurus kinesin family member 18B (KIF18B), mRNA	NM_001192283	KIF18B	511170	microtubule binding
NC_037348.1:67417009-67430833	bta-miR-2412	22	0.002171	67429316	NM_001192297.1	0.000313471	Bos taurus BarH like homeobox 2 (BARHL2), mRNA	NM_001192297	BARHL2	539708	DNA-binding transcription activator activity, RNA polymerase II-specific;cell fate determination;neuron differentiation;regulation of axon extension;RNA polymerase II transcription regulatory region sequence-specific DNA binding;neuron migration
NC_037348.1:67417009-67430833	bta-miR-2412	22	0.002171	67429316	NM_001192339.1	0.000287114	Bos taurus solute carrier family 45 member 1 (SLC45A1), mRNA	NM_001192339	SLC45A1	513008	NA
NC_037348.1:67417009-67430833	bta-miR-2412	22	0.002171	67429316	NM_001192522.2	0.000164136	Bos taurus carbonic anhydrase 7 (CA7), mRNA	NM_001192522	CA7	520403	Metabolic pathways;zinc ion binding
NC_037348.1:67417009-67430833	bta-miR-2412	22	0.002171	67429316	NM_001193110.1	0.00034535	Bos taurus cytidine deaminase (CDA), mRNA	NM_001193110	CDA	616377	Metabolic pathways;zinc ion binding
NC_037348.1:67417009-67430833	bta-miR-2412	22	0.002171	67429316	NM_001319894.1	0.000144989	Bos taurus tryptase-2-like (LOC786948), mRNA	NM_001319894	LOC786948	786948	NA
NC_037348.1:67417009-67430833	bta-miR-2412	22	0.002171	67429316	XM_002697659.2	0.000352724	PREDICTED: Bos taurus family with sequence similarity 69 member C (FAM69C), mRNA	XM_002697659	FAM69C	517668	NA
NC_037348.1:67417009-67430833	bta-miR-2412	22	0.002171	67429316	XM_005219526.3	0.000224359	PREDICTED: Bos taurus retina and anterior neural fold homeobox protein 2-like (LOC101902766), mRNA	XM_005219526	LOC101902766	101902766	NA
NC_037348.1:67417009-67430833	bta-miR-2412	22	0.002171	67429316	XM_005220992.3	0.000227409	PREDICTED: Bos taurus proline rich 29 (PRR29), mRNA	XM_005220992	PRR29	100336106	NA
NC_037348.1:67417009-67430833	bta-miR-2412	22	0.002171	67429316	XM_024980579.1	0.000246485	PREDICTED: Bos taurus histone H2B type 1-K-like (LOC112442587), mRNA	XM_024980579	LOC112442587	112442587	NA
NC_037348.1:67417009-67430833	bta-miR-2412	22	0.002171	67429316	XM_024982032.1	0.00038254	PREDICTED: Bos taurus iron responsive element binding protein 2 (IREB2), mRNA	XM_024982032	IREB2	539404	negative regulation of translation;osteoclast differentiation;protoporphyrinogen IX biosynthetic process
NC_037348.1:67417009-67430833	bta-miR-2412	22	0.002171	67429316	XM_024989863.1	0.000187285	PREDICTED: Bos taurus ventral anterior homeobox 1-like (LOC112445915), mRNA	XM_024989863	LOC112445915	112445915	NA
NC_037348.1:67417009-67430833	bta-miR-2412	22	0.002171	67429316	XM_024996830.1	0.000263176	PREDICTED: Bos taurus keratin-associated protein 12-1-like (LOC112448008), mRNA	XM_024996830	LOC112448008	112448008	keratin filament
NC_037337.1:57723387-57803538	bta-miR-11988	22	0.000334	57779370	NM_001015563.1	0.00113517	Bos taurus phosphatidylinositol glycan anchor biosynthesis class M (PIGM), mRNA	NM_001015563	PIGM	509680	Metabolic pathways
NC_037337.1:57723387-57803538	bta-miR-11988	22	0.000334	57779370	NM_001035415.2	0.000158114	Bos taurus ethylmalonyl-CoA decarboxylase 1 (ECHDC1), mRNA	NM_001035415	ECHDC1	536284	Metabolic pathways;fatty acid beta-oxidation
NC_037337.1:57723387-57803538	bta-miR-11988	22	0.000334	57779370	NM_001038048.2	0.0109562	Bos taurus nucleoporin 50 (NUP50), mRNA	NM_001038048	NUP50	506836	nuclear membrane
NC_037337.1:57723387-57803538	bta-miR-11988	22	0.000334	57779370	NM_001076185.1	0.000606134	Bos taurus FAM20B glycosaminoglycan xylosylkinase (FAM20B), mRNA	NM_001076185	FAM20B	539755	NA
NC_037337.1:57723387-57803538	bta-miR-11988	22	0.000334	57779370	NM_001076356.1	0.000158128	Bos taurus nipsnap homolog 1 (NIPSNAP1), mRNA	NM_001076356	NIPSNAP1	614972	synaptic membrane
NC_037337.1:57723387-57803538	bta-miR-11988	22	0.000334	57779370	NM_001076849.1	0.000916159	Bos taurus STN1 subunit of CST complex (STN1), mRNA	NM_001076849	STN1	514213	telomere maintenance via telomere lengthening
NC_037337.1:57723387-57803538	bta-miR-11988	22	0.000334	57779370	NM_001077967.2	0.00265372	Bos taurus colipase (CLPS), mRNA	NM_001077967	CLPS	525923	extracellular region
NC_037337.1:57723387-57803538	bta-miR-11988	22	0.000334	57779370	NM_001078105.1	0.000165101	Bos taurus cysteine and tyrosine rich 1 (CYYR1), mRNA	NM_001078105	CYYR1	768230	NA
NC_037337.1:57723387-57803538	bta-miR-11988	22	0.000334	57779370	NM_001101269.2	0.000739162	Bos taurus neurensin 2 (NRSN2), mRNA	NM_001101269	NRSN2	617951	NA
NC_037337.1:57723387-57803538	bta-miR-11988	22	0.000334	57779370	NM_001103254.1	0.000145661	Bos taurus alkaline ceramidase 1 (ACER1), mRNA	NM_001103254	ACER1	518021	Sphingolipid metabolism;Metabolic pathways;ceramide catabolic process
NC_037337.1:57723387-57803538	bta-miR-11988	22	0.000334	57779370	NM_001103275.1	0.000548116	Bos taurus acyl-CoA thioesterase 11 (ACOT11), mRNA	NM_001103275	ACOT11	533609	NA
NC_037337.1:57723387-57803538	bta-miR-11988	22	0.000334	57779370	NM_001105429.1	0.00550616	Bos taurus ephrin A3 (EFNA3), mRNA	NM_001105429	EFNA3	540776	MAPK signaling pathway
NC_037337.1:57723387-57803538	bta-miR-11988	22	0.000334	57779370	NM_001105478.1	3.9557e-05	Bos taurus secreted seminal-vesicle Ly-6 protein 1 (SSLP1), mRNA	NM_001105478	SSLP1	100125878	extracellular region
NC_037337.1:57723387-57803538	bta-miR-11988	22	0.000334	57779370	NM_001191203.1	0.00964061	Bos taurus thyroid hormone receptor interactor 12 (TRIP12), mRNA	NM_001191203	TRIP12	514387	Ubiquitin mediated proteolysis;cellular response to DNA damage stimulus;negative regulation of double-strand break repair;ubiquitin-dependent protein catabolic process
NC_037337.1:57723387-57803538	bta-miR-11988	22	0.000334	57779370	NM_001192736.1	0.00107915	Bos taurus galactosidase alpha (GLA), mRNA	NM_001192736	GLA	532742	Glycosphingolipid biosynthesis - globo and isoglobo series;Sphingolipid metabolism;Metabolic pathways;extracellular region;protein homodimerization activity
NC_037337.1:57723387-57803538	bta-miR-11988	22	0.000334	57779370	NM_001206238.1	0.00919416	Bos taurus NK6 homeobox 1 (NKX6-1), mRNA	NM_001206238	NKX6-1	616211	regulation of axon extension;neuron migration
NC_037337.1:57723387-57803538	bta-miR-11988	22	0.000334	57779370	NM_173907.2	0.00073917	Bos taurus dopa decarboxylase (DDC), mRNA	NM_173907	DDC	280762	Dopaminergic synapse;Metabolic pathways;pyridoxal phosphate binding
NC_037337.1:57723387-57803538	bta-miR-11988	22	0.000334	57779370	NM_174049.2	0.00939516	Bos taurus enolase 1 (ENO1), mRNA	NM_174049	ENO1	281141	Biosynthesis of amino acids;Metabolic pathways;canonical glycolysis
NC_037337.1:57723387-57803538	bta-miR-11988	22	0.000334	57779370	NM_174233.2	6.41976e-05	Bos taurus angiotensin II receptor type 1 (AGTR1), mRNA	NM_174233	AGTR1	281607	Vascular smooth muscle contraction;Adrenergic signaling in cardiomyocytes;Cortisol synthesis and secretion;Neuroactive ligand-receptor interaction;Apelin signaling pathway;Calcium signaling pathway;Renin secretion;Aldosterone synthesis and secretion;Cushing syndrome;cGMP-PKG signaling pathway
NC_037337.1:57723387-57803538	bta-miR-11988	22	0.000334	57779370	XM_002688584.2	0.0104107	PREDICTED: Bos taurus olfactory receptor 1361 (LOC789246), mRNA	XM_002688584	LOC789246	789246	NA
NC_037337.1:57723387-57803538	bta-miR-11988	22	0.000334	57779370	XM_002694095.6	0.00206719	PREDICTED: Bos taurus ankyrin repeat domain 45 (ANKRD45), mRNA	XM_002694095	ANKRD45	100336740	NA
NC_037337.1:57723387-57803538	bta-miR-11988	22	0.000334	57779370	XM_002695683.6	0.00206718	PREDICTED: Bos taurus Rab interacting lysosomal protein (RILP), mRNA	XM_002695683	RILP	783642	Phagosome;protein dimerization activity;endosome transport via multivesicular body sorting pathway;Rab GTPase binding
NC_037337.1:57723387-57803538	bta-miR-11988	22	0.000334	57779370	XM_002699469.5	0.000739149	PREDICTED: Bos taurus solute carrier family 25 member 43 (SLC25A43), mRNA	XM_002699469	SLC25A43	535541	NA
NC_037337.1:57723387-57803538	bta-miR-11988	22	0.000334	57779370	XM_003585821.5	6.41972e-05	PREDICTED: Bos taurus antigen-presenting glycoprotein CD1d-like (LOC788175), mRNA	XM_003585821	LOC788175	788175	NA
NC_037337.1:57723387-57803538	bta-miR-11988	22	0.000334	57779370	XM_015460985.2	0.0044671	PREDICTED: Bos taurus basic salivary proline-rich protein 1-like (LOC107131929), mRNA	XM_015460985	LOC107131929	107131929	NA
NC_037337.1:57723387-57803538	bta-miR-11988	22	0.000334	57779370	XM_015471904.2	0.00534376	PREDICTED: Bos taurus olfactory receptor-like protein OLF4 (LOC787665), mRNA	XM_015471904	LOC787665	787665	NA
NC_037337.1:57723387-57803538	bta-miR-11988	22	0.000334	57779370	XM_024979476.1	0.0004819	PREDICTED: Bos taurus zinc finger protein 28 (LOC100139360), mRNA	XM_024979476	LOC100139360	100139360	NA
NC_037337.1:57723387-57803538	bta-miR-11988	22	0.000334	57779370	XM_024985183.1	0.000235626	PREDICTED: Bos taurus zinc-finger homeodomain protein 9 (LOC112444289), mRNA	XM_024985183	LOC112444289	112444289	NA
NC_037337.1:57723387-57803538	bta-miR-11988	22	0.000334	57779370	XM_024997652.1	0.0099394	PREDICTED: Bos taurus collagen alpha chain-like (LOC112448272), mRNA	XM_024997652	LOC112448272	112448272	NA
NC_037337.1:57723387-57803538	bta-miR-11988	22	0.000334	57779370	XM_025002009.1	0.00206711	PREDICTED: Bos taurus uncharacterized LOC112449602 (LOC112449602), mRNA	XM_025002009	LOC112449602	112449602	NA
NC_037337.1:57723387-57803538	bta-miR-2305	20	0.001253	57723586	NM_001037483.2	4.1499e-05	Bos taurus RNA polymerase II subunit J (POLR2J), mRNA	NM_001037483	POLR2J	540428	protein dimerization activity;DNA binding
NC_037337.1:57723387-57803538	bta-miR-2305	20	0.001253	57723586	NM_001037710.2	0.000109439	Bos taurus ubiquitin like 5 (UBL5), mRNA	NM_001037710	UBL5	614551	protein tag
NC_037337.1:57723387-57803538	bta-miR-2305	20	0.001253	57723586	NM_001076977.2	1.211e-05	Bos taurus hematopoietic cell signal transducer (HCST), mRNA	NM_001076977	HCST	767892	NA
NC_037337.1:57723387-57803538	bta-miR-2305	20	0.001253	57723586	NM_001077044.2	5.2624e-05	Bos taurus signal sequence receptor subunit 3 (SSR3), mRNA	NM_001077044	SSR3	767980	SRP-dependent cotranslational protein targeting to membrane
NC_037337.1:57723387-57803538	bta-miR-2305	20	0.001253	57723586	NM_001083641.1	0.0001135	Bos taurus polypeptide N-acetylgalactosaminyltransferase 9 (GALNT9), mRNA	NM_001083641	GALNT9	504951	Metabolic pathways
NC_037337.1:57723387-57803538	bta-miR-2305	20	0.001253	57723586	NM_001098860.3	0.000118592	Bos taurus receptor activity modifying protein 2 (RAMP2), mRNA	NM_001098860	RAMP2	504230	Vascular smooth muscle contraction;bicellular tight junction assembly;heart development;basement membrane assembly;positive regulation of vasculogenesis
NC_037337.1:57723387-57803538	bta-miR-2305	20	0.001253	57723586	NM_001101101.1	7.81562e-05	Bos taurus protein kinase C and casein kinase substrate in neurons 1 (PACSIN1), mRNA	NM_001101101	PACSIN1	520488	plasma membrane tubulation;actin filament organization;neuron projection morphogenesis
NC_037337.1:57723387-57803538	bta-miR-2305	20	0.001253	57723586	NM_001105633.1	4.176e-05	Bos taurus MYC associated factor X (MAX), mRNA	NM_001105633	MAX	540616	MAPK signaling pathway;nuclear chromatin;RNA polymerase II transcription regulator complex;E-box binding;DNA-binding transcription repressor activity, RNA polymerase II-specific;protein dimerization activity;protein-DNA complex
NC_037337.1:57723387-57803538	bta-miR-2305	20	0.001253	57723586	NM_001145035.1	6.01119e-05	Bos taurus chromosome 15 C11orf96 homolog (C15H11orf96), mRNA	NM_001145035	C15H11orf96	100270684	NA
NC_037337.1:57723387-57803538	bta-miR-2305	20	0.001253	57723586	NM_001166486.1	8.7184e-05	Bos taurus BCL2 apoptosis regulator (BCL2), mRNA	NM_001166486	BCL2	281020	Adrenergic signaling in cardiomyocytes;Fluid shear stress and atherosclerosis;ossification;actin filament organization;protein homodimerization activity;cellular response to hypoxia;nuclear membrane;response to iron ion;spleen development;lymphoid progenitor cell differentiation;renal system process;melanocyte differentiation;positive regulation of skeletal muscle fiber development;branching invo…
NC_037337.1:57723387-57803538	bta-miR-2305	20	0.001253	57723586	NM_001192728.1	8.2198e-05	Bos taurus GSG1 like (GSG1L), mRNA	NM_001192728	GSG1L	511049	regulation of AMPA receptor activity
NC_037337.1:57723387-57803538	bta-miR-2305	20	0.001253	57723586	NM_001192799.2	0.000100105	Bos taurus zinc finger CCCH-type containing 7B (ZC3H7B), mRNA	NM_001192799	ZC3H7B	534109	miRNA binding;production of miRNAs involved in gene silencing by miRNA
NC_037337.1:57723387-57803538	bta-miR-2305	20	0.001253	57723586	NM_001205491.1	0.000104301	Bos taurus membrane associated ring-CH-type finger 4 (MARCHF4), mRNA	NM_001205491	MARCHF4	527624	protein ubiquitination;ubiquitin-protein transferase activity;zinc ion binding
NC_037337.1:57723387-57803538	bta-miR-2305	20	0.001253	57723586	NM_174157.4	4.651e-05	Bos taurus protamine 2 (PRM2), mRNA	NM_174157	PRM2	281424	chromosome condensation;DNA binding
NC_037337.1:57723387-57803538	bta-miR-2305	20	0.001253	57723586	NM_174249.2	4.39e-06	Bos taurus bone gamma-carboxyglutamate protein (BGLAP), mRNA	NM_174249	BGLAP	281646	extracellular region;ossification
NC_037337.1:57723387-57803538	bta-miR-2305	20	0.001253	57723586	NM_174537.3	7.8545e-05	Bos taurus Fc fragment of IgE receptor Ig (FCER1G), mRNA	NM_174537	FCER1G	282226	defense response to bacterium;osteoclast differentiation;innate immune response;mast cell activation;positive regulation of interleukin-10 production;positive regulation of interleukin-4 production;phagocytosis, engulfment;IgG binding;neutrophil chemotaxis
NC_037337.1:57723387-57803538	bta-miR-2305	20	0.001253	57723586	NM_174815.2	8.1177e-05	Bos taurus Y-box binding protein 1 (YBX1), mRNA	NM_174815	YBX1	287023	miRNA binding;DNA-binding transcription activator activity, RNA polymerase II-specific;RNA polymerase II cis-regulatory region sequence-specific DNA binding;negative regulation of translation;positive regulation of cell division;negative regulation of cellular senescence;nuclear membrane;extracellular exosome;epidermis development
NC_037337.1:57723387-57803538	bta-miR-2305	20	0.001253	57723586	XM_002695118.4	9.6765e-05	PREDICTED: Bos taurus proline rich 12 (PRR12), mRNA	XM_002695118	PRR12	529621	NA
NC_037337.1:57723387-57803538	bta-miR-2305	20	0.001253	57723586	XM_002697932.5	0.000108101	PREDICTED: Bos taurus FLYWCH family member 2 (FLYWCH2), mRNA	XM_002697932	FLYWCH2	618572	molecular_function;biological_process;cellular_component
NC_037337.1:57723387-57803538	bta-miR-2305	20	0.001253	57723586	XM_003586153.4	3.5837e-05	PREDICTED: Bos taurus neuronal pentraxin receptor (NPTXR), mRNA	XM_003586153	NPTXR	100848095	NA
NC_037337.1:57723387-57803538	bta-miR-2305	20	0.001253	57723586	XM_005215082.1	8.9453e-05	PREDICTED: Bos taurus basic proline-rich protein-like (LOC101904896), mRNA	XM_005215082	LOC101904896	101904896	NA
NC_037337.1:57723387-57803538	bta-miR-2305	20	0.001253	57723586	XM_010822139.1	9.13e-05	PREDICTED: Bos taurus basic proline-rich protein-like (LOC104970594), mRNA	XM_010822139	LOC104970594	104970594	NA
NC_037337.1:57723387-57803538	bta-miR-2305	20	0.001253	57723586	XM_015474229.2	8.9279e-05	PREDICTED: Bos taurus ubiquitin-like protein 5 (LOC107132228), mRNA	XM_015474229	LOC107132228	107132228	protein tag
NC_037337.1:57723387-57803538	bta-miR-2305	20	0.001253	57723586	XM_024976947.1	0.000108104	PREDICTED: Bos taurus shisa family member 4 (SHISA4), mRNA	XM_024976947	SHISA4	617754	NA
NC_037337.1:57723387-57803538	bta-miR-2305	20	0.001253	57723586	XM_024978752.1	8.51798e-05	PREDICTED: Bos taurus chromosome 18 C19orf81 homolog (C18H19orf81), mRNA	XM_024978752	C18H19orf81	100140272	NA
NC_037337.1:57723387-57803538	bta-miR-2305	20	0.001253	57723586	XM_024980580.1	7.7299e-05	PREDICTED: Bos taurus translation initiation factor IF-2-like (LOC112442588), mRNA	XM_024980580	LOC112442588	112442588	NA
NC_037337.1:57723387-57803538	bta-miR-2305	20	0.001253	57723586	XM_024984428.1	0.000101646	PREDICTED: Bos taurus basic salivary proline-rich protein 2-like (LOC112444151), mRNA	XM_024984428	LOC112444151	112444151	NA
NC_037337.1:57723387-57803538	bta-miR-2305	20	0.001253	57723586	XM_024986139.1	2.354e-05	PREDICTED: Bos taurus translation initiation factor IF-2-like (LOC112441483), mRNA	XM_024986139	LOC112441483	112441483	NA
NC_037337.1:57723387-57803538	bta-miR-2305	20	0.001253	57723586	XM_024989863.1	8.4285e-05	PREDICTED: Bos taurus ventral anterior homeobox 1-like (LOC112445915), mRNA	XM_024989863	LOC112445915	112445915	NA
NC_037337.1:57723387-57803538	bta-miR-2305	20	0.001253	57723586	XM_024997582.1	5.3259e-05	PREDICTED: Bos taurus collagen alpha-1(I) chain-like (LOC112448269), mRNA	XM_024997582	LOC112448269	112448269	NA
NC_037337.1:57723387-57803538	bta-miR-12059	21	0.000606	57750930	NM_001034810.2	0.000608126	Bos taurus methionine sulfoxide reductase B1 (MSRB1), mRNA	NM_001034810	MSRB1	618441	innate immune response;zinc ion binding
NC_037337.1:57723387-57803538	bta-miR-12059	21	0.000606	57750930	NM_001040519.2	0.000247115	Bos taurus claudin 7 (CLDN7), mRNA	NM_001040519	CLDN7	512975	bicellular tight junction assembly
NC_037337.1:57723387-57803538	bta-miR-12059	21	0.000606	57750930	NM_001046016.1	0.000320145	Bos taurus Rho family GTPase 1 (RND1), mRNA	NM_001046016	RND1	508869	neuron remodeling;actin filament organization
NC_037337.1:57723387-57803538	bta-miR-12059	21	0.000606	57750930	NM_001046232.2	0.000523636	Bos taurus glutathione S-transferase theta 1 (GSTT1), mRNA	NM_001046232	GSTT1	517724	Fluid shear stress and atherosclerosis;Metabolic pathways
NC_037337.1:57723387-57803538	bta-miR-12059	21	0.000606	57750930	NM_001075975.1	0.000860169	Bos taurus TATA-box binding protein associated factor 9 (TAF9), mRNA	NM_001075975	TAF9	532936	DNA-templated transcription, initiation
NC_037337.1:57723387-57803538	bta-miR-12059	21	0.000606	57750930	NM_001076487.1	7.11826e-05	Bos taurus H1.0 linker histone (H1-0), mRNA	NM_001076487	H1-0	617975	chromosome condensation
NC_037337.1:57723387-57803538	bta-miR-12059	21	0.000606	57750930	NM_001078094.1	0.000267823	Bos taurus ubiquitin conjugating enzyme E2 L3 (UBE2L3), mRNA	NM_001078094	UBE2L3	767894	Parkinson disease;Ubiquitin mediated proteolysis;protein ubiquitination;ubiquitin-protein transferase activity;ubiquitin-dependent protein catabolic process
NC_037337.1:57723387-57803538	bta-miR-12059	21	0.000606	57750930	NM_001078128.1	0.000448183	Bos taurus SRY-box transcription factor 4 (SOX4), mRNA	NM_001078128	SOX4	768313	miRNA binding;DNA-binding transcription activator activity, RNA polymerase II-specific;RNA polymerase II cis-regulatory region sequence-specific DNA binding;endocrine pancreas development;cell differentiation;positive regulation of cell population proliferation;ventricular septum morphogenesis;cardiac ventricle formation;DNA damage response, detection of DNA damage;transcription regulator complex…
NC_037337.1:57723387-57803538	bta-miR-12059	21	0.000606	57750930	NM_001079646.1	0.000507663	Bos taurus FXYD domain containing ion transport regulator 3 (FXYD3), mRNA	NM_001079646	FXYD3	780807	NA
NC_037337.1:57723387-57803538	bta-miR-12059	21	0.000606	57750930	NM_001080373.1	0.000387118	Bos taurus zinc finger protein 775 (ZNF775), mRNA	NM_001080373	ZNF775	788568	NA
NC_037337.1:57723387-57803538	bta-miR-12059	21	0.000606	57750930	NM_001083803.1	0.000843109	Bos taurus UNC homeobox (UNCX), mRNA	NM_001083803	UNCX	790191	DNA binding
NC_037337.1:57723387-57803538	bta-miR-12059	21	0.000606	57750930	NM_001102005.2	0.000859169	Bos taurus sperm associated antigen 8 (SPAG8), mRNA	NM_001102005	SPAG8	514627	microtubule binding
NC_037337.1:57723387-57803538	bta-miR-12059	21	0.000606	57750930	NM_001102079.1	0.000559146	Bos taurus carbohydrate sulfotransferase 13 (CHST13), mRNA	NM_001102079	CHST13	523460	NA
NC_037337.1:57723387-57803538	bta-miR-12059	21	0.000606	57750930	NM_001104998.1	0.000250122	Bos taurus protein tyrosine phosphatase 4A2 (PTP4A2), mRNA	NM_001104998	PTP4A2	614435	positive regulation of vascular permeability;cellular response to leukemia inhibitory factor
NC_037337.1:57723387-57803538	bta-miR-12059	21	0.000606	57750930	NM_001128506.1	0.000712999	Bos taurus charged multivesicular body protein 4B (CHMP4B), mRNA	NM_001128506	CHMP4B	616164	NA
NC_037337.1:57723387-57803538	bta-miR-12059	21	0.000606	57750930	NM_001193027.1	4.01226e-05	Bos taurus dual specificity phosphatase 9 (DUSP9), mRNA	NM_001193027	DUSP9	614306	MAPK signaling pathway
NC_037337.1:57723387-57803538	bta-miR-12059	21	0.000606	57750930	NM_001195019.1	0.000172104	Bos taurus acidic nuclear phosphoprotein 32 family member A (ANP32A), mRNA	NM_001195019	ANP32A	538427	NA
NC_037337.1:57723387-57803538	bta-miR-12059	21	0.000606	57750930	NM_001205998.1	0.000352791	Bos taurus GRB10 interacting GYF protein 1 (GIGYF1), mRNA	NM_001205998	GIGYF1	532406	NA
NC_037337.1:57723387-57803538	bta-miR-12059	21	0.000606	57750930	NM_001206417.1	0.000738146	Bos taurus G protein-coupled receptor 182 (GPR182), mRNA	NM_001206417	GPR182	509554	NA
NC_037337.1:57723387-57803538	bta-miR-12059	21	0.000606	57750930	NM_001206963.1	0.000722659	Bos taurus transmembrane protein 240 (TMEM240), mRNA	NM_001206963	TMEM240	617545	synaptic membrane
NC_037337.1:57723387-57803538	bta-miR-12059	21	0.000606	57750930	XM_002686626.5	0.000635113	PREDICTED: Bos taurus neuraminidase 4 (NEU4), mRNA	XM_002686626	NEU4	528030	Sphingolipid metabolism;Other glycan degradation
NC_037337.1:57723387-57803538	bta-miR-12059	21	0.000606	57750930	XM_002687640.5	0.000383386	PREDICTED: Bos taurus achaete-scute family bHLH transcription factor 1 (ASCL1), mRNA	XM_002687640	ASCL1	540473	transcription factor binding;RNA polymerase II transcription regulator complex;E-box binding;DNA-binding transcription repressor activity, RNA polymerase II-specific;protein dimerization activity;neuron differentiation;bHLH transcription factor binding;RNA polymerase II transcription regulatory region sequence-specific DNA binding;neuron migration
NC_037337.1:57723387-57803538	bta-miR-12059	21	0.000606	57750930	XM_003587099.5	0.000818433	PREDICTED: Bos taurus KIAA1614 (KIAA1614), mRNA	XM_003587099	KIAA1614	785141	NA
NC_037337.1:57723387-57803538	bta-miR-12059	21	0.000606	57750930	XM_010802810.2	0.000103283	PREDICTED: Bos taurus basic proline-rich protein-like (LOC104971425), mRNA	XM_010802810	LOC104971425	104971425	NA
NC_037337.1:57723387-57803538	bta-miR-12059	21	0.000606	57750930	XM_015474258.2	0.000609169	PREDICTED: Bos taurus chromosome 13 C20orf202 homolog (C13H20orf202), mRNA	XM_015474258	C13H20orf202	100296025	NA
NC_037337.1:57723387-57803538	bta-miR-12059	21	0.000606	57750930	XM_015474793.2	0.000337452	PREDICTED: Bos taurus trophoblast glycoprotein like (TPBGL), mRNA	XM_015474793	TPBGL	786625	NA
NC_037337.1:57723387-57803538	bta-miR-12059	21	0.000606	57750930	XM_024976563.1	0.000290521	PREDICTED: Bos taurus uncharacterized LOC112441770 (LOC112441770), mRNA	XM_024976563	LOC112441770	112441770	NA
NC_037337.1:57723387-57803538	bta-miR-12059	21	0.000606	57750930	XM_024983347.1	0.000853112	PREDICTED: Bos taurus RING1 and YY1 binding protein (RYBP), mRNA	XM_024983347	RYBP	616217	DNA binding
NC_037337.1:57723387-57803538	bta-miR-12059	21	0.000606	57750930	XM_024985944.1	0.000701172	PREDICTED: Bos taurus P2Y purinoceptor 8-like (LOC112444479), mRNA	XM_024985944	LOC112444479	112444479	NA
NC_037337.1:57723387-57803538	bta-miR-12059	21	0.000606	57750930	XM_024986447.1	0.00022695	PREDICTED: Bos taurus translation initiation factor IF-2-like (LOC112444614), mRNA	XM_024986447	LOC112444614	112444614	NA
NC_037337.1:57723387-57803538	bta-miR-11988	22	9.3e-05	57776488	NM_001015563.1	0.00113517	Bos taurus phosphatidylinositol glycan anchor biosynthesis class M (PIGM), mRNA	NM_001015563	PIGM	509680	Metabolic pathways
NC_037337.1:57723387-57803538	bta-miR-11988	22	9.3e-05	57776488	NM_001035415.2	0.000158114	Bos taurus ethylmalonyl-CoA decarboxylase 1 (ECHDC1), mRNA	NM_001035415	ECHDC1	536284	Metabolic pathways;fatty acid beta-oxidation
NC_037337.1:57723387-57803538	bta-miR-11988	22	9.3e-05	57776488	NM_001038048.2	0.0109562	Bos taurus nucleoporin 50 (NUP50), mRNA	NM_001038048	NUP50	506836	nuclear membrane
NC_037337.1:57723387-57803538	bta-miR-11988	22	9.3e-05	57776488	NM_001076185.1	0.000606134	Bos taurus FAM20B glycosaminoglycan xylosylkinase (FAM20B), mRNA	NM_001076185	FAM20B	539755	NA
NC_037337.1:57723387-57803538	bta-miR-11988	22	9.3e-05	57776488	NM_001076356.1	0.000158128	Bos taurus nipsnap homolog 1 (NIPSNAP1), mRNA	NM_001076356	NIPSNAP1	614972	synaptic membrane
NC_037337.1:57723387-57803538	bta-miR-11988	22	9.3e-05	57776488	NM_001076849.1	0.000916159	Bos taurus STN1 subunit of CST complex (STN1), mRNA	NM_001076849	STN1	514213	telomere maintenance via telomere lengthening
NC_037337.1:57723387-57803538	bta-miR-11988	22	9.3e-05	57776488	NM_001077967.2	0.00265372	Bos taurus colipase (CLPS), mRNA	NM_001077967	CLPS	525923	extracellular region
NC_037337.1:57723387-57803538	bta-miR-11988	22	9.3e-05	57776488	NM_001078105.1	0.000165101	Bos taurus cysteine and tyrosine rich 1 (CYYR1), mRNA	NM_001078105	CYYR1	768230	NA
NC_037337.1:57723387-57803538	bta-miR-11988	22	9.3e-05	57776488	NM_001101269.2	0.000739162	Bos taurus neurensin 2 (NRSN2), mRNA	NM_001101269	NRSN2	617951	NA
NC_037337.1:57723387-57803538	bta-miR-11988	22	9.3e-05	57776488	NM_001103254.1	0.000145661	Bos taurus alkaline ceramidase 1 (ACER1), mRNA	NM_001103254	ACER1	518021	Sphingolipid metabolism;Metabolic pathways;ceramide catabolic process
NC_037337.1:57723387-57803538	bta-miR-11988	22	9.3e-05	57776488	NM_001103275.1	0.000548116	Bos taurus acyl-CoA thioesterase 11 (ACOT11), mRNA	NM_001103275	ACOT11	533609	NA
NC_037337.1:57723387-57803538	bta-miR-11988	22	9.3e-05	57776488	NM_001105429.1	0.00550616	Bos taurus ephrin A3 (EFNA3), mRNA	NM_001105429	EFNA3	540776	MAPK signaling pathway
NC_037337.1:57723387-57803538	bta-miR-11988	22	9.3e-05	57776488	NM_001105478.1	3.9557e-05	Bos taurus secreted seminal-vesicle Ly-6 protein 1 (SSLP1), mRNA	NM_001105478	SSLP1	100125878	extracellular region
NC_037337.1:57723387-57803538	bta-miR-11988	22	9.3e-05	57776488	NM_001191203.1	0.00964061	Bos taurus thyroid hormone receptor interactor 12 (TRIP12), mRNA	NM_001191203	TRIP12	514387	Ubiquitin mediated proteolysis;cellular response to DNA damage stimulus;negative regulation of double-strand break repair;ubiquitin-dependent protein catabolic process
NC_037337.1:57723387-57803538	bta-miR-11988	22	9.3e-05	57776488	NM_001192736.1	0.00107915	Bos taurus galactosidase alpha (GLA), mRNA	NM_001192736	GLA	532742	Glycosphingolipid biosynthesis - globo and isoglobo series;Sphingolipid metabolism;Metabolic pathways;extracellular region;protein homodimerization activity
NC_037337.1:57723387-57803538	bta-miR-11988	22	9.3e-05	57776488	NM_001206238.1	0.00919416	Bos taurus NK6 homeobox 1 (NKX6-1), mRNA	NM_001206238	NKX6-1	616211	regulation of axon extension;neuron migration
NC_037337.1:57723387-57803538	bta-miR-11988	22	9.3e-05	57776488	NM_173907.2	0.00073917	Bos taurus dopa decarboxylase (DDC), mRNA	NM_173907	DDC	280762	Dopaminergic synapse;Metabolic pathways;pyridoxal phosphate binding
NC_037337.1:57723387-57803538	bta-miR-11988	22	9.3e-05	57776488	NM_174049.2	0.00939516	Bos taurus enolase 1 (ENO1), mRNA	NM_174049	ENO1	281141	Biosynthesis of amino acids;Metabolic pathways;canonical glycolysis
NC_037337.1:57723387-57803538	bta-miR-11988	22	9.3e-05	57776488	NM_174233.2	6.41976e-05	Bos taurus angiotensin II receptor type 1 (AGTR1), mRNA	NM_174233	AGTR1	281607	Vascular smooth muscle contraction;Adrenergic signaling in cardiomyocytes;Cortisol synthesis and secretion;Neuroactive ligand-receptor interaction;Apelin signaling pathway;Calcium signaling pathway;Renin secretion;Aldosterone synthesis and secretion;Cushing syndrome;cGMP-PKG signaling pathway
NC_037337.1:57723387-57803538	bta-miR-11988	22	9.3e-05	57776488	XM_002688584.2	0.0104107	PREDICTED: Bos taurus olfactory receptor 1361 (LOC789246), mRNA	XM_002688584	LOC789246	789246	NA
NC_037337.1:57723387-57803538	bta-miR-11988	22	9.3e-05	57776488	XM_002694095.6	0.00206719	PREDICTED: Bos taurus ankyrin repeat domain 45 (ANKRD45), mRNA	XM_002694095	ANKRD45	100336740	NA
NC_037337.1:57723387-57803538	bta-miR-11988	22	9.3e-05	57776488	XM_002695683.6	0.00206718	PREDICTED: Bos taurus Rab interacting lysosomal protein (RILP), mRNA	XM_002695683	RILP	783642	Phagosome;protein dimerization activity;endosome transport via multivesicular body sorting pathway;Rab GTPase binding
NC_037337.1:57723387-57803538	bta-miR-11988	22	9.3e-05	57776488	XM_002699469.5	0.000739149	PREDICTED: Bos taurus solute carrier family 25 member 43 (SLC25A43), mRNA	XM_002699469	SLC25A43	535541	NA
NC_037337.1:57723387-57803538	bta-miR-11988	22	9.3e-05	57776488	XM_003585821.5	6.41972e-05	PREDICTED: Bos taurus antigen-presenting glycoprotein CD1d-like (LOC788175), mRNA	XM_003585821	LOC788175	788175	NA
NC_037337.1:57723387-57803538	bta-miR-11988	22	9.3e-05	57776488	XM_015460985.2	0.0044671	PREDICTED: Bos taurus basic salivary proline-rich protein 1-like (LOC107131929), mRNA	XM_015460985	LOC107131929	107131929	NA
NC_037337.1:57723387-57803538	bta-miR-11988	22	9.3e-05	57776488	XM_015471904.2	0.00534376	PREDICTED: Bos taurus olfactory receptor-like protein OLF4 (LOC787665), mRNA	XM_015471904	LOC787665	787665	NA
NC_037337.1:57723387-57803538	bta-miR-11988	22	9.3e-05	57776488	XM_024979476.1	0.0004819	PREDICTED: Bos taurus zinc finger protein 28 (LOC100139360), mRNA	XM_024979476	LOC100139360	100139360	NA
NC_037337.1:57723387-57803538	bta-miR-11988	22	9.3e-05	57776488	XM_024985183.1	0.000235626	PREDICTED: Bos taurus zinc-finger homeodomain protein 9 (LOC112444289), mRNA	XM_024985183	LOC112444289	112444289	NA
NC_037337.1:57723387-57803538	bta-miR-11988	22	9.3e-05	57776488	XM_024997652.1	0.0099394	PREDICTED: Bos taurus collagen alpha chain-like (LOC112448272), mRNA	XM_024997652	LOC112448272	112448272	NA
NC_037337.1:57723387-57803538	bta-miR-11988	22	9.3e-05	57776488	XM_025002009.1	0.00206711	PREDICTED: Bos taurus uncharacterized LOC112449602 (LOC112449602), mRNA	XM_025002009	LOC112449602	112449602	NA
NC_037337.1:57723387-57803538	bta-miR-2340	22	0.001421	57790646	NM_001034497.2	0.00273916	Bos taurus solute carrier family 25 member 34 (SLC25A34), mRNA	NM_001034497	SLC25A34	515553	mitochondrial inner membrane
NC_037337.1:57723387-57803538	bta-miR-2340	22	0.001421	57790646	NM_001035403.1	0.00352053	Bos taurus RP2 activator of ARL3 GTPase (RP2), mRNA	NM_001035403	RP2	534054	NA
NC_037337.1:57723387-57803538	bta-miR-2340	22	0.001421	57790646	NM_001038079.2	0.00345159	Bos taurus ADP ribosylation factor like GTPase 2 (ARL2), mRNA	NM_001038079	ARL2	511349	bicellular tight junction assembly
NC_037337.1:57723387-57803538	bta-miR-2340	22	0.001421	57790646	NM_001046569.2	0.000187382	Bos taurus C-C motif chemokine ligand 25 (CCL25), mRNA	NM_001046569	CCL25	615986	extracellular space;cellular response to interleukin-1;neutrophil chemotaxis
NC_037337.1:57723387-57803538	bta-miR-2340	22	0.001421	57790646	NM_001075662.1	0.00309915	Bos taurus serine dehydratase (SDS), mRNA	NM_001075662	SDS	514346	Biosynthesis of amino acids;Metabolic pathways;protein homodimerization activity;pyridoxal phosphate binding
NC_037337.1:57723387-57803538	bta-miR-2340	22	0.001421	57790646	NM_001075834.1	0.00185914	Bos taurus nicotinamide nucleotide adenylyltransferase 1 (NMNAT1), mRNA	NM_001075834	NMNAT1	522863	Metabolic pathways;NAD biosynthetic process
NC_037337.1:57723387-57803538	bta-miR-2340	22	0.001421	57790646	NM_001077128.2	0.00267136	Bos taurus succinate dehydrogenase complex assembly factor 4 (SDHAF4), mRNA	NM_001077128	SDHAF4	768071	NA
NC_037337.1:57723387-57803538	bta-miR-2340	22	0.001421	57790646	NM_001078117.1	0.002839	Bos taurus X-ray repair cross complementing 3 (XRCC3), mRNA	NM_001078117	XRCC3	768244	NA
NC_037337.1:57723387-57803538	bta-miR-2340	22	0.001421	57790646	NM_001082617.2	0.00325315	Bos taurus F-box protein 36 (FBXO36), mRNA	NM_001082617	FBXO36	617339	NA
NC_037337.1:57723387-57803538	bta-miR-2340	22	0.001421	57790646	NM_001103325.1	0.00170617	Bos taurus zinc finger protein 774 (ZNF774), mRNA	NM_001103325	ZNF774	100125278	RNA polymerase II cis-regulatory region sequence-specific DNA binding
NC_037337.1:57723387-57803538	bta-miR-2340	22	0.001421	57790646	NM_001105435.1	0.000582189	Bos taurus annexin A13 (ANXA13), mRNA	NM_001105435	ANXA13	614415	NA
NC_037337.1:57723387-57803538	bta-miR-2340	22	0.001421	57790646	NM_001130763.1	0.000441577	Bos taurus uncharacterized LOC786254 (LOC786254), mRNA	NM_001130763	LOC786254	786254	NA
NC_037337.1:57723387-57803538	bta-miR-2340	22	0.001421	57790646	NM_001144082.1	0.00339613	Bos taurus DAB2 interacting protein (DAB2IP), mRNA	NM_001144082	DAB2IP	541268	positive regulation of cell cycle arrest;negative regulation of MAP kinase activity;cellular response to interleukin-1;protein homodimerization activity;regulation of p38MAPK cascade;negative regulation of phosphatidylinositol 3-kinase signaling;neuron projection morphogenesis;extrinsic apoptotic signaling pathway via death domain receptors
NC_037337.1:57723387-57803538	bta-miR-2340	22	0.001421	57790646	NM_001205983.1	0.00227292	Bos taurus inhibin subunit beta C (INHBC), mRNA	NM_001205983	INHBC	530785	growth factor activity
NC_037337.1:57723387-57803538	bta-miR-2340	22	0.001421	57790646	NM_001206323.1	0.000661127	Bos taurus TSPY-like 5 (TSPYL5), mRNA	NM_001206323	TSPYL5	615997	NA
NC_037337.1:57723387-57803538	bta-miR-2340	22	0.001421	57790646	NM_001244318.1	0.0032532	Bos taurus magnesium transporter 1 (MAGT1), mRNA	NM_001244318	MAGT1	100301169	NA
NC_037337.1:57723387-57803538	bta-miR-2340	22	0.001421	57790646	NM_001281904.1	0.00287137	Bos taurus nanos C2HC-type zinc finger 2 (NANOS2), mRNA	NM_001281904	NANOS2	100299090	negative regulation of translation;zinc ion binding
NC_037337.1:57723387-57803538	bta-miR-2340	22	0.001421	57790646	NM_176658.2	0.00356618	Bos taurus NADH:ubiquinone oxidoreductase subunit A7 (NDUFA7), mRNA	NM_176658	NDUFA7	338063	Parkinson disease;Retrograde endocannabinoid signaling;Oxidative phosphorylation;Thermogenesis;Metabolic pathways;Alzheimer disease;mitochondrial electron transport, NADH to ubiquinone;mitochondrial respiratory chain complex I;mitochondrial inner membrane;NADH dehydrogenase (ubiquinone) activity
NC_037337.1:57723387-57803538	bta-miR-2340	22	0.001421	57790646	XM_002692637.6	0.00251314	PREDICTED: Bos taurus kelch like family member 38 (KLHL38), mRNA	XM_002692637	KLHL38	516476	NA
NC_037337.1:57723387-57803538	bta-miR-2340	22	0.001421	57790646	XM_005208695.4	0.0016347	PREDICTED: Bos taurus olfactory receptor 7D4 (LOC509267), mRNA	XM_005208695	LOC509267	509267	NA
NC_037337.1:57723387-57803538	bta-miR-2340	22	0.001421	57790646	XM_005223816.4	0.00143616	PREDICTED: Bos taurus armadillo-like helical domain containing 2 (ARMH2), mRNA	XM_005223816	ARMH2	101904023	NA
NC_037337.1:57723387-57803538	bta-miR-2340	22	0.001421	57790646	XM_005228336.2	0.00247965	PREDICTED: Bos taurus melanoma-associated antigen B17-like (LOC782592), mRNA	XM_005228336	LOC782592	782592	NA
NC_037337.1:57723387-57803538	bta-miR-2340	22	0.001421	57790646	XM_010814917.3	0.000721296	PREDICTED: Bos taurus zinc finger protein 569 (ZNF569), mRNA	XM_010814917	ZNF569	520008	RNA polymerase II cis-regulatory region sequence-specific DNA binding
NC_037337.1:57723387-57803538	bta-miR-2340	22	0.001421	57790646	XM_024983324.1	0.000380202	PREDICTED: Bos taurus vomeronasal type-1 receptor 90 (LOC112443506), mRNA	XM_024983324	LOC112443506	112443506	NA
NC_037337.1:57723387-57803538	bta-miR-2340	22	0.001421	57790646	XM_024985223.1	0.00131815	PREDICTED: Bos taurus basic salivary proline-rich protein 1-like (LOC107131857), mRNA	XM_024985223	LOC107131857	107131857	NA
NC_037337.1:57723387-57803538	bta-miR-2340	22	0.001421	57790646	XM_024985332.1	6.213e-05	PREDICTED: Bos taurus zymogen granule protein 16 (ZG16), mRNA	XM_024985332	ZG16	614681	NA
NC_037337.1:57723387-57803538	bta-miR-2340	22	0.001421	57790646	XM_024991158.1	0.000582377	PREDICTED: Bos taurus carboxypeptidase A4-like (LOC101903427), mRNA	XM_024991158	LOC101903427	101903427	NA
NC_037337.1:57723387-57803538	bta-miR-2340	22	0.001421	57790646	XM_024993780.1	0.00273911	PREDICTED: Bos taurus uncharacterized LOC112447146 (LOC112447146), mRNA	XM_024993780	LOC112447146	112447146	NA
NC_037337.1:57723387-57803538	bta-miR-2340	22	0.001421	57790646	XM_024995326.1	0.00339632	PREDICTED: Bos taurus G protein-coupled receptor 150 (GPR150), mRNA	XM_024995326	GPR150	112447493	NA
NC_037337.1:57723387-57803538	bta-miR-2340	22	0.001421	57790646	XM_025001193.1	0.00220958	PREDICTED: Bos taurus EF-hand calcium binding domain 8 (EFCAB8), mRNA	XM_025001193	EFCAB8	107133056	NA
NC_037337.1:57723387-57803538	bta-miR-1777b	20	0.000624	57741110	NM_001040605.2	2.783e-05	Bos taurus fibroblast growth factor 4 (FGF4), mRNA	NM_001040605	FGF4	618474	MAPK signaling pathway;extracellular space;growth factor activity;extracellular region;cell differentiation;fibroblast growth factor receptor signaling pathway;positive regulation of cell population proliferation;fibroblast growth factor receptor binding;positive regulation of cell division;positive regulation of protein phosphorylation
NC_037337.1:57723387-57803538	bta-miR-1777b	20	0.000624	57741110	NM_001075692.1	2.9145e-05	Bos taurus microtubule associated scaffold protein 1 (MTUS1), mRNA	NM_001075692	MTUS1	515016	NA
NC_037337.1:57723387-57803538	bta-miR-1777b	20	0.000624	57741110	NM_001099078.1	2.5125e-05	Bos taurus Wnt family member 10A (WNT10A), mRNA	NM_001099078	WNT10A	537330	Cushing syndrome;Melanogenesis;extracellular space;neuron differentiation
NC_037337.1:57723387-57803538	bta-miR-1777b	20	0.000624	57741110	NM_001102225.1	3.7877e-05	Bos taurus pannexin 2 (PANX2), mRNA	NM_001102225	PANX2	539070	cell-cell signaling
NC_037337.1:57723387-57803538	bta-miR-1777b	20	0.000624	57741110	NM_001102554.2	1.81326e-05	Bos taurus G protein subunit alpha L (GNAL), mRNA	NM_001102554	GNAL	100124520	Parkinson disease;Calcium signaling pathway;Dopaminergic synapse;G protein-coupled receptor binding
NC_037337.1:57723387-57803538	bta-miR-1777b	20	0.000624	57741110	NM_001110185.2	3.3226e-05	Bos taurus chromosome 15 C11orf91 homolog (C15H11orf91), mRNA	NM_001110185	C15H11orf91	781657	NA
NC_037337.1:57723387-57803538	bta-miR-1777b	20	0.000624	57741110	NM_001191335.2	2.5243e-05	Bos taurus homeobox B2 (HOXB2), mRNA	NM_001191335	HOXB2	616129	DNA-binding transcription activator activity, RNA polymerase II-specific
NC_037337.1:57723387-57803538	bta-miR-1777b	20	0.000624	57741110	NM_001192422.1	2.3927e-05	Bos taurus activating transcription factor 5 (ATF5), mRNA	NM_001192422	ATF5	515654	transcription regulator complex
NC_037337.1:57723387-57803538	bta-miR-1777b	20	0.000624	57741110	NM_001192996.1	2.31818e-05	Bos taurus phosphatidylinositol glycan anchor biosynthesis class T (PIGT), mRNA	NM_001192996	PIGT	504724	Metabolic pathways;neuron differentiation
NC_037337.1:57723387-57803538	bta-miR-1777b	20	0.000624	57741110	NM_001193013.2	3.61186e-05	Bos taurus WASP family member 3 (WASF3), mRNA	NM_001193013	WASF3	540674	NA
NC_037337.1:57723387-57803538	bta-miR-1777b	20	0.000624	57741110	NM_001193070.2	9.98e-06	Bos taurus protein phosphatase 1 regulatory inhibitor subunit 14A (PPP1R14A), mRNA	NM_001193070	PPP1R14A	615348	Vascular smooth muscle contraction;protein serine/threonine phosphatase inhibitor activity
NC_037337.1:57723387-57803538	bta-miR-1777b	20	0.000624	57741110	NM_001206154.1	2.8125e-05	Bos taurus sphingolipid transporter 2 (SPNS2), mRNA	NM_001206154	SPNS2	613889	NA
NC_037337.1:57723387-57803538	bta-miR-1777b	20	0.000624	57741110	NM_001206290.1	6.3e-06	Bos taurus mex-3 RNA binding family member A (MEX3A), mRNA	NM_001206290	MEX3A	618154	NA
NC_037337.1:57723387-57803538	bta-miR-1777b	20	0.000624	57741110	NM_178322.3	3.655e-05	Bos taurus endozepine-like peptide 2 (DBIL5), mRNA	NM_178322	DBIL5	353112	NA
NC_037337.1:57723387-57803538	bta-miR-1777b	20	0.000624	57741110	XM_002689137.5	2.71036e-05	PREDICTED: Bos taurus tubulin polyglutamylase complex subunit 1 (TPGS1), mRNA	XM_002689137	TPGS1	505683	microtubule binding
NC_037337.1:57723387-57803538	bta-miR-1777b	20	0.000624	57741110	XM_002696210.3	3.7152e-05	PREDICTED: Bos taurus potassium channel tetramerization domain containing 2 (KCTD2), mRNA	XM_002696210	KCTD2	789539	proteasome-mediated ubiquitin-dependent protein catabolic process
NC_037337.1:57723387-57803538	bta-miR-1777b	20	0.000624	57741110	XM_015460308.2	1.51e-05	PREDICTED: Bos taurus C1q and TNF related 8 (C1QTNF8), mRNA	XM_015460308	C1QTNF8	524646	extracellular region;positive regulation of cell motility;collagen trimer
NC_037337.1:57723387-57803538	bta-miR-1777b	20	0.000624	57741110	XM_015473571.2	9.144e-06	PREDICTED: Bos taurus matrilin 3 (MATN3), mRNA	XM_015473571	MATN3	540041	cartilage development;collagen-containing extracellular matrix
NC_037337.1:57723387-57803538	bta-miR-1777b	20	0.000624	57741110	XM_024980580.1	3.1299e-05	PREDICTED: Bos taurus translation initiation factor IF-2-like (LOC112442588), mRNA	XM_024980580	LOC112442588	112442588	NA
NC_037337.1:57723387-57803538	bta-miR-1777b	20	0.000624	57741110	XM_024981432.1	2.11335e-05	PREDICTED: Bos taurus forkhead box D1 (FOXD1), mRNA	XM_024981432	FOXD1	112442984	NA
NC_037337.1:57723387-57803538	bta-miR-1777b	20	0.000624	57741110	XM_024985264.1	3.2442e-05	PREDICTED: Bos taurus translation initiation factor IF-2-like (LOC112444313), mRNA	XM_024985264	LOC112444313	112444313	NA
NC_037337.1:57723387-57803538	bta-miR-1777b	20	0.000624	57741110	XM_024987520.1	1.2314e-05	PREDICTED: Bos taurus basic proline-rich protein-like (LOC112444888), mRNA	XM_024987520	LOC112444888	112444888	NA
NC_037337.1:57723387-57803538	bta-miR-1777b	20	0.000624	57741110	XM_024988409.1	2.53e-05	PREDICTED: Bos taurus ferritin heavy chain-like (LOC112445020), mRNA	XM_024988409	LOC112445020	112445020	NA
NC_037337.1:57723387-57803538	bta-miR-1777b	20	0.000624	57741110	XM_024989822.1	1.411e-05	PREDICTED: Bos taurus late cornified envelope protein 5A-like (LOC786364), mRNA	XM_024989822	LOC786364	786364	NA
NC_037337.1:57723387-57803538	bta-miR-1777b	20	0.000624	57741110	XM_024989865.1	9.193e-06	PREDICTED: Bos taurus basic proline-rich protein-like (LOC112445916), mRNA	XM_024989865	LOC112445916	112445916	NA
NC_037337.1:57723387-57803538	bta-miR-1777b	20	0.000624	57741110	XM_024993785.1	3.1343e-05	PREDICTED: Bos taurus NK1 homeobox 1 (NKX1-1), mRNA	XM_024993785	NKX1-1	112447172	RNA polymerase II cis-regulatory region sequence-specific DNA binding;cell differentiation
NC_037337.1:57723387-57803538	bta-miR-1777b	20	0.000624	57741110	XM_024994816.1	3.03e-05	PREDICTED: Bos taurus Kruppel like factor 2 (KLF2), mRNA	XM_024994816	KLF2	520939	Fluid shear stress and atherosclerosis;Apelin signaling pathway;nuclear chromatin;regulation of gene expression, epigenetic;transcription regulatory region sequence-specific DNA binding
NC_037337.1:57723387-57803538	bta-miR-1777b	20	0.000624	57741110	XM_024997582.1	2.7256e-05	PREDICTED: Bos taurus collagen alpha-1(I) chain-like (LOC112448269), mRNA	XM_024997582	LOC112448269	112448269	NA
NC_037337.1:57723387-57803538	bta-miR-1777b	20	0.000624	57741110	XM_024999399.1	1.6544e-05	PREDICTED: Bos taurus translation initiation factor IF-2-like (LOC112448773), mRNA	XM_024999399	LOC112448773	112448773	NA
NC_037337.1:57723387-57803538	bta-miR-1777b	20	0.000624	57741110	XM_025000898.1	2.0961e-05	PREDICTED: Bos taurus uncharacterized LOC112449236 (LOC112449236), mRNA	XM_025000898	LOC112449236	112449236	NA
NC_037337.1:57723387-57803538	bta-miR-1777a	20	0.001269	57741111	NM_001038556.2	4.8916e-05	Bos taurus matrix metallopeptidase 23 (MMP23), mRNA	NM_001038556	MMP23	527590	extracellular space;zinc ion binding
NC_037337.1:57723387-57803538	bta-miR-1777a	20	0.001269	57741111	NM_001040605.2	1.485e-05	Bos taurus fibroblast growth factor 4 (FGF4), mRNA	NM_001040605	FGF4	618474	MAPK signaling pathway;extracellular space;growth factor activity;extracellular region;cell differentiation;fibroblast growth factor receptor signaling pathway;positive regulation of cell population proliferation;fibroblast growth factor receptor binding;positive regulation of cell division;positive regulation of protein phosphorylation
NC_037337.1:57723387-57803538	bta-miR-1777a	20	0.001269	57741111	NM_001099078.1	3.8125e-05	Bos taurus Wnt family member 10A (WNT10A), mRNA	NM_001099078	WNT10A	537330	Cushing syndrome;Melanogenesis;extracellular space;neuron differentiation
NC_037337.1:57723387-57803538	bta-miR-1777a	20	0.001269	57741111	NM_001102225.1	5.1877e-05	Bos taurus pannexin 2 (PANX2), mRNA	NM_001102225	PANX2	539070	cell-cell signaling
NC_037337.1:57723387-57803538	bta-miR-1777a	20	0.001269	57741111	NM_001102554.2	5.91327e-05	Bos taurus G protein subunit alpha L (GNAL), mRNA	NM_001102554	GNAL	100124520	Parkinson disease;Calcium signaling pathway;Dopaminergic synapse;G protein-coupled receptor binding
NC_037337.1:57723387-57803538	bta-miR-1777a	20	0.001269	57741111	NM_001135578.1	4.324e-05	Bos taurus small integral membrane protein 13 (SMIM13), mRNA	NM_001135578	SMIM13	100140337	NA
NC_037337.1:57723387-57803538	bta-miR-1777a	20	0.001269	57741111	NM_001191335.2	4.0246e-05	Bos taurus homeobox B2 (HOXB2), mRNA	NM_001191335	HOXB2	616129	DNA-binding transcription activator activity, RNA polymerase II-specific
NC_037337.1:57723387-57803538	bta-miR-1777a	20	0.001269	57741111	NM_001191372.2	3.8353e-05	Bos taurus SAP30 like (SAP30L), mRNA	NM_001191372	SAP30L	533462	zinc ion binding
NC_037337.1:57723387-57803538	bta-miR-1777a	20	0.001269	57741111	NM_001192996.1	4.71819e-05	Bos taurus phosphatidylinositol glycan anchor biosynthesis class T (PIGT), mRNA	NM_001192996	PIGT	504724	Metabolic pathways;neuron differentiation
NC_037337.1:57723387-57803538	bta-miR-1777a	20	0.001269	57741111	NM_001193070.2	3.199e-05	Bos taurus protein phosphatase 1 regulatory inhibitor subunit 14A (PPP1R14A), mRNA	NM_001193070	PPP1R14A	615348	Vascular smooth muscle contraction;protein serine/threonine phosphatase inhibitor activity
NC_037337.1:57723387-57803538	bta-miR-1777a	20	0.001269	57741111	NM_001206290.1	1.1301e-05	Bos taurus mex-3 RNA binding family member A (MEX3A), mRNA	NM_001206290	MEX3A	618154	NA
NC_037337.1:57723387-57803538	bta-miR-1777a	20	0.001269	57741111	NM_001281920.1	5.457e-05	Bos taurus folliculogenesis specific bHLH transcription factor (FIGLA), mRNA	NM_001281920	FIGLA	528891	transcription factor binding;protein dimerization activity;transcription regulator complex;RNA polymerase II transcription regulatory region sequence-specific DNA binding;developmental process
NC_037337.1:57723387-57803538	bta-miR-1777a	20	0.001269	57741111	NM_178322.3	5.755e-05	Bos taurus endozepine-like peptide 2 (DBIL5), mRNA	NM_178322	DBIL5	353112	NA
NC_037337.1:57723387-57803538	bta-miR-1777a	20	0.001269	57741111	XM_002688445.5	3.5283e-05	PREDICTED: Bos taurus solute carrier family 26 member 1 (SLC26A1), mRNA	XM_002688445	SLC26A1	100140312	sulfate transmembrane transport;bicarbonate transport
NC_037337.1:57723387-57803538	bta-miR-1777a	20	0.001269	57741111	XM_002696210.3	5.1152e-05	PREDICTED: Bos taurus potassium channel tetramerization domain containing 2 (KCTD2), mRNA	XM_002696210	KCTD2	789539	proteasome-mediated ubiquitin-dependent protein catabolic process
NC_037337.1:57723387-57803538	bta-miR-1777a	20	0.001269	57741111	XM_005202517.4	3.5439e-05	PREDICTED: Bos taurus uncharacterized LOC101904069 (LOC101904069), mRNA	XM_005202517	LOC101904069	101904069	NA
NC_037337.1:57723387-57803538	bta-miR-1777a	20	0.001269	57741111	XM_010803416.1	5.7675e-05	PREDICTED: Bos taurus basic proline-rich protein-like (LOC104971691), mRNA	XM_010803416	LOC104971691	104971691	NA
NC_037337.1:57723387-57803538	bta-miR-1777a	20	0.001269	57741111	XM_010817352.3	5.01335e-05	PREDICTED: Bos taurus LBH domain containing 2 (LBHD2), mRNA	XM_010817352	LBHD2	104975451	NA
NC_037337.1:57723387-57803538	bta-miR-1777a	20	0.001269	57741111	XM_015460308.2	4.7101e-05	PREDICTED: Bos taurus C1q and TNF related 8 (C1QTNF8), mRNA	XM_015460308	C1QTNF8	524646	extracellular region;positive regulation of cell motility;collagen trimer
NC_037337.1:57723387-57803538	bta-miR-1777a	20	0.001269	57741111	XM_015473571.2	8.147e-06	PREDICTED: Bos taurus matrilin 3 (MATN3), mRNA	XM_015473571	MATN3	540041	cartilage development;collagen-containing extracellular matrix
NC_037337.1:57723387-57803538	bta-miR-1777a	20	0.001269	57741111	XM_024978871.1	4.1134e-05	PREDICTED: Bos taurus proline-rich protein 2-like (LOC112442244), mRNA	XM_024978871	LOC112442244	112442244	NA
NC_037337.1:57723387-57803538	bta-miR-1777a	20	0.001269	57741111	XM_024980580.1	4.9299e-05	PREDICTED: Bos taurus translation initiation factor IF-2-like (LOC112442588), mRNA	XM_024980580	LOC112442588	112442588	NA
NC_037337.1:57723387-57803538	bta-miR-1777a	20	0.001269	57741111	XM_024981432.1	2.91335e-05	PREDICTED: Bos taurus forkhead box D1 (FOXD1), mRNA	XM_024981432	FOXD1	112442984	NA
NC_037337.1:57723387-57803538	bta-miR-1777a	20	0.001269	57741111	XM_024987520.1	3.9315e-05	PREDICTED: Bos taurus basic proline-rich protein-like (LOC112444888), mRNA	XM_024987520	LOC112444888	112444888	NA
NC_037337.1:57723387-57803538	bta-miR-1777a	20	0.001269	57741111	XM_024989822.1	4.0111e-05	PREDICTED: Bos taurus late cornified envelope protein 5A-like (LOC786364), mRNA	XM_024989822	LOC786364	786364	NA
NC_037337.1:57723387-57803538	bta-miR-1777a	20	0.001269	57741111	XM_024989863.1	4.748e-05	PREDICTED: Bos taurus ventral anterior homeobox 1-like (LOC112445915), mRNA	XM_024989863	LOC112445915	112445915	NA
NC_037337.1:57723387-57803538	bta-miR-1777a	20	0.001269	57741111	XM_024989865.1	3.7194e-05	PREDICTED: Bos taurus basic proline-rich protein-like (LOC112445916), mRNA	XM_024989865	LOC112445916	112445916	NA
NC_037337.1:57723387-57803538	bta-miR-1777a	20	0.001269	57741111	XM_024997582.1	4.6259e-05	PREDICTED: Bos taurus collagen alpha-1(I) chain-like (LOC112448269), mRNA	XM_024997582	LOC112448269	112448269	NA
NC_037337.1:57723387-57803538	bta-miR-1777a	20	0.001269	57741111	XM_024999399.1	4.4545e-05	PREDICTED: Bos taurus translation initiation factor IF-2-like (LOC112448773), mRNA	XM_024999399	LOC112448773	112448773	NA
NC_037337.1:57723387-57803538	bta-miR-1777a	20	0.001269	57741111	XM_025000898.1	2.3962e-05	PREDICTED: Bos taurus uncharacterized LOC112449236 (LOC112449236), mRNA	XM_025000898	LOC112449236	112449236	NA
NC_037337.1:57723387-57803538	bta-miR-11988	22	6.4e-05	57764972	NM_001015563.1	0.00113517	Bos taurus phosphatidylinositol glycan anchor biosynthesis class M (PIGM), mRNA	NM_001015563	PIGM	509680	Metabolic pathways
NC_037337.1:57723387-57803538	bta-miR-11988	22	6.4e-05	57764972	NM_001035415.2	0.000158114	Bos taurus ethylmalonyl-CoA decarboxylase 1 (ECHDC1), mRNA	NM_001035415	ECHDC1	536284	Metabolic pathways;fatty acid beta-oxidation
NC_037337.1:57723387-57803538	bta-miR-11988	22	6.4e-05	57764972	NM_001038048.2	0.0109562	Bos taurus nucleoporin 50 (NUP50), mRNA	NM_001038048	NUP50	506836	nuclear membrane
NC_037337.1:57723387-57803538	bta-miR-11988	22	6.4e-05	57764972	NM_001076185.1	0.000606134	Bos taurus FAM20B glycosaminoglycan xylosylkinase (FAM20B), mRNA	NM_001076185	FAM20B	539755	NA
NC_037337.1:57723387-57803538	bta-miR-11988	22	6.4e-05	57764972	NM_001076356.1	0.000158128	Bos taurus nipsnap homolog 1 (NIPSNAP1), mRNA	NM_001076356	NIPSNAP1	614972	synaptic membrane
NC_037337.1:57723387-57803538	bta-miR-11988	22	6.4e-05	57764972	NM_001076849.1	0.000916159	Bos taurus STN1 subunit of CST complex (STN1), mRNA	NM_001076849	STN1	514213	telomere maintenance via telomere lengthening
NC_037337.1:57723387-57803538	bta-miR-11988	22	6.4e-05	57764972	NM_001077967.2	0.00265372	Bos taurus colipase (CLPS), mRNA	NM_001077967	CLPS	525923	extracellular region
NC_037337.1:57723387-57803538	bta-miR-11988	22	6.4e-05	57764972	NM_001078105.1	0.000165101	Bos taurus cysteine and tyrosine rich 1 (CYYR1), mRNA	NM_001078105	CYYR1	768230	NA
NC_037337.1:57723387-57803538	bta-miR-11988	22	6.4e-05	57764972	NM_001101269.2	0.000739162	Bos taurus neurensin 2 (NRSN2), mRNA	NM_001101269	NRSN2	617951	NA
NC_037337.1:57723387-57803538	bta-miR-11988	22	6.4e-05	57764972	NM_001103254.1	0.000145661	Bos taurus alkaline ceramidase 1 (ACER1), mRNA	NM_001103254	ACER1	518021	Sphingolipid metabolism;Metabolic pathways;ceramide catabolic process
NC_037337.1:57723387-57803538	bta-miR-11988	22	6.4e-05	57764972	NM_001103275.1	0.000548116	Bos taurus acyl-CoA thioesterase 11 (ACOT11), mRNA	NM_001103275	ACOT11	533609	NA
NC_037337.1:57723387-57803538	bta-miR-11988	22	6.4e-05	57764972	NM_001105429.1	0.00550616	Bos taurus ephrin A3 (EFNA3), mRNA	NM_001105429	EFNA3	540776	MAPK signaling pathway
NC_037337.1:57723387-57803538	bta-miR-11988	22	6.4e-05	57764972	NM_001105478.1	3.9557e-05	Bos taurus secreted seminal-vesicle Ly-6 protein 1 (SSLP1), mRNA	NM_001105478	SSLP1	100125878	extracellular region
NC_037337.1:57723387-57803538	bta-miR-11988	22	6.4e-05	57764972	NM_001191203.1	0.00964061	Bos taurus thyroid hormone receptor interactor 12 (TRIP12), mRNA	NM_001191203	TRIP12	514387	Ubiquitin mediated proteolysis;cellular response to DNA damage stimulus;negative regulation of double-strand break repair;ubiquitin-dependent protein catabolic process
NC_037337.1:57723387-57803538	bta-miR-11988	22	6.4e-05	57764972	NM_001192736.1	0.00107915	Bos taurus galactosidase alpha (GLA), mRNA	NM_001192736	GLA	532742	Glycosphingolipid biosynthesis - globo and isoglobo series;Sphingolipid metabolism;Metabolic pathways;extracellular region;protein homodimerization activity
NC_037337.1:57723387-57803538	bta-miR-11988	22	6.4e-05	57764972	NM_001206238.1	0.00919416	Bos taurus NK6 homeobox 1 (NKX6-1), mRNA	NM_001206238	NKX6-1	616211	regulation of axon extension;neuron migration
NC_037337.1:57723387-57803538	bta-miR-11988	22	6.4e-05	57764972	NM_173907.2	0.00073917	Bos taurus dopa decarboxylase (DDC), mRNA	NM_173907	DDC	280762	Dopaminergic synapse;Metabolic pathways;pyridoxal phosphate binding
NC_037337.1:57723387-57803538	bta-miR-11988	22	6.4e-05	57764972	NM_174049.2	0.00939516	Bos taurus enolase 1 (ENO1), mRNA	NM_174049	ENO1	281141	Biosynthesis of amino acids;Metabolic pathways;canonical glycolysis
NC_037337.1:57723387-57803538	bta-miR-11988	22	6.4e-05	57764972	NM_174233.2	6.41976e-05	Bos taurus angiotensin II receptor type 1 (AGTR1), mRNA	NM_174233	AGTR1	281607	Vascular smooth muscle contraction;Adrenergic signaling in cardiomyocytes;Cortisol synthesis and secretion;Neuroactive ligand-receptor interaction;Apelin signaling pathway;Calcium signaling pathway;Renin secretion;Aldosterone synthesis and secretion;Cushing syndrome;cGMP-PKG signaling pathway
NC_037337.1:57723387-57803538	bta-miR-11988	22	6.4e-05	57764972	XM_002688584.2	0.0104107	PREDICTED: Bos taurus olfactory receptor 1361 (LOC789246), mRNA	XM_002688584	LOC789246	789246	NA
NC_037337.1:57723387-57803538	bta-miR-11988	22	6.4e-05	57764972	XM_002694095.6	0.00206719	PREDICTED: Bos taurus ankyrin repeat domain 45 (ANKRD45), mRNA	XM_002694095	ANKRD45	100336740	NA
NC_037337.1:57723387-57803538	bta-miR-11988	22	6.4e-05	57764972	XM_002695683.6	0.00206718	PREDICTED: Bos taurus Rab interacting lysosomal protein (RILP), mRNA	XM_002695683	RILP	783642	Phagosome;protein dimerization activity;endosome transport via multivesicular body sorting pathway;Rab GTPase binding
NC_037337.1:57723387-57803538	bta-miR-11988	22	6.4e-05	57764972	XM_002699469.5	0.000739149	PREDICTED: Bos taurus solute carrier family 25 member 43 (SLC25A43), mRNA	XM_002699469	SLC25A43	535541	NA
NC_037337.1:57723387-57803538	bta-miR-11988	22	6.4e-05	57764972	XM_003585821.5	6.41972e-05	PREDICTED: Bos taurus antigen-presenting glycoprotein CD1d-like (LOC788175), mRNA	XM_003585821	LOC788175	788175	NA
NC_037337.1:57723387-57803538	bta-miR-11988	22	6.4e-05	57764972	XM_015460985.2	0.0044671	PREDICTED: Bos taurus basic salivary proline-rich protein 1-like (LOC107131929), mRNA	XM_015460985	LOC107131929	107131929	NA
NC_037337.1:57723387-57803538	bta-miR-11988	22	6.4e-05	57764972	XM_015471904.2	0.00534376	PREDICTED: Bos taurus olfactory receptor-like protein OLF4 (LOC787665), mRNA	XM_015471904	LOC787665	787665	NA
NC_037337.1:57723387-57803538	bta-miR-11988	22	6.4e-05	57764972	XM_024979476.1	0.0004819	PREDICTED: Bos taurus zinc finger protein 28 (LOC100139360), mRNA	XM_024979476	LOC100139360	100139360	NA
NC_037337.1:57723387-57803538	bta-miR-11988	22	6.4e-05	57764972	XM_024985183.1	0.000235626	PREDICTED: Bos taurus zinc-finger homeodomain protein 9 (LOC112444289), mRNA	XM_024985183	LOC112444289	112444289	NA
NC_037337.1:57723387-57803538	bta-miR-11988	22	6.4e-05	57764972	XM_024997652.1	0.0099394	PREDICTED: Bos taurus collagen alpha chain-like (LOC112448272), mRNA	XM_024997652	LOC112448272	112448272	NA
NC_037337.1:57723387-57803538	bta-miR-11988	22	6.4e-05	57764972	XM_025002009.1	0.00206711	PREDICTED: Bos taurus uncharacterized LOC112449602 (LOC112449602), mRNA	XM_025002009	LOC112449602	112449602	NA
NC_037337.1:57723387-57803538	bta-miR-11988	22	0.000202	57791693	NM_001015563.1	0.00113517	Bos taurus phosphatidylinositol glycan anchor biosynthesis class M (PIGM), mRNA	NM_001015563	PIGM	509680	Metabolic pathways
NC_037337.1:57723387-57803538	bta-miR-11988	22	0.000202	57791693	NM_001035415.2	0.000158114	Bos taurus ethylmalonyl-CoA decarboxylase 1 (ECHDC1), mRNA	NM_001035415	ECHDC1	536284	Metabolic pathways;fatty acid beta-oxidation
NC_037337.1:57723387-57803538	bta-miR-11988	22	0.000202	57791693	NM_001038048.2	0.0109562	Bos taurus nucleoporin 50 (NUP50), mRNA	NM_001038048	NUP50	506836	nuclear membrane
NC_037337.1:57723387-57803538	bta-miR-11988	22	0.000202	57791693	NM_001076185.1	0.000606134	Bos taurus FAM20B glycosaminoglycan xylosylkinase (FAM20B), mRNA	NM_001076185	FAM20B	539755	NA
NC_037337.1:57723387-57803538	bta-miR-11988	22	0.000202	57791693	NM_001076356.1	0.000158128	Bos taurus nipsnap homolog 1 (NIPSNAP1), mRNA	NM_001076356	NIPSNAP1	614972	synaptic membrane
NC_037337.1:57723387-57803538	bta-miR-11988	22	0.000202	57791693	NM_001076849.1	0.000916159	Bos taurus STN1 subunit of CST complex (STN1), mRNA	NM_001076849	STN1	514213	telomere maintenance via telomere lengthening
NC_037337.1:57723387-57803538	bta-miR-11988	22	0.000202	57791693	NM_001077967.2	0.00265372	Bos taurus colipase (CLPS), mRNA	NM_001077967	CLPS	525923	extracellular region
NC_037337.1:57723387-57803538	bta-miR-11988	22	0.000202	57791693	NM_001078105.1	0.000165101	Bos taurus cysteine and tyrosine rich 1 (CYYR1), mRNA	NM_001078105	CYYR1	768230	NA
NC_037337.1:57723387-57803538	bta-miR-11988	22	0.000202	57791693	NM_001101269.2	0.000739162	Bos taurus neurensin 2 (NRSN2), mRNA	NM_001101269	NRSN2	617951	NA
NC_037337.1:57723387-57803538	bta-miR-11988	22	0.000202	57791693	NM_001103254.1	0.000145661	Bos taurus alkaline ceramidase 1 (ACER1), mRNA	NM_001103254	ACER1	518021	Sphingolipid metabolism;Metabolic pathways;ceramide catabolic process
NC_037337.1:57723387-57803538	bta-miR-11988	22	0.000202	57791693	NM_001103275.1	0.000548116	Bos taurus acyl-CoA thioesterase 11 (ACOT11), mRNA	NM_001103275	ACOT11	533609	NA
NC_037337.1:57723387-57803538	bta-miR-11988	22	0.000202	57791693	NM_001105429.1	0.00550616	Bos taurus ephrin A3 (EFNA3), mRNA	NM_001105429	EFNA3	540776	MAPK signaling pathway
NC_037337.1:57723387-57803538	bta-miR-11988	22	0.000202	57791693	NM_001105478.1	3.9557e-05	Bos taurus secreted seminal-vesicle Ly-6 protein 1 (SSLP1), mRNA	NM_001105478	SSLP1	100125878	extracellular region
NC_037337.1:57723387-57803538	bta-miR-11988	22	0.000202	57791693	NM_001191203.1	0.00964061	Bos taurus thyroid hormone receptor interactor 12 (TRIP12), mRNA	NM_001191203	TRIP12	514387	Ubiquitin mediated proteolysis;cellular response to DNA damage stimulus;negative regulation of double-strand break repair;ubiquitin-dependent protein catabolic process
NC_037337.1:57723387-57803538	bta-miR-11988	22	0.000202	57791693	NM_001192736.1	0.00107915	Bos taurus galactosidase alpha (GLA), mRNA	NM_001192736	GLA	532742	Glycosphingolipid biosynthesis - globo and isoglobo series;Sphingolipid metabolism;Metabolic pathways;extracellular region;protein homodimerization activity
NC_037337.1:57723387-57803538	bta-miR-11988	22	0.000202	57791693	NM_001206238.1	0.00919416	Bos taurus NK6 homeobox 1 (NKX6-1), mRNA	NM_001206238	NKX6-1	616211	regulation of axon extension;neuron migration
NC_037337.1:57723387-57803538	bta-miR-11988	22	0.000202	57791693	NM_173907.2	0.00073917	Bos taurus dopa decarboxylase (DDC), mRNA	NM_173907	DDC	280762	Dopaminergic synapse;Metabolic pathways;pyridoxal phosphate binding
NC_037337.1:57723387-57803538	bta-miR-11988	22	0.000202	57791693	NM_174049.2	0.00939516	Bos taurus enolase 1 (ENO1), mRNA	NM_174049	ENO1	281141	Biosynthesis of amino acids;Metabolic pathways;canonical glycolysis
NC_037337.1:57723387-57803538	bta-miR-11988	22	0.000202	57791693	NM_174233.2	6.41976e-05	Bos taurus angiotensin II receptor type 1 (AGTR1), mRNA	NM_174233	AGTR1	281607	Vascular smooth muscle contraction;Adrenergic signaling in cardiomyocytes;Cortisol synthesis and secretion;Neuroactive ligand-receptor interaction;Apelin signaling pathway;Calcium signaling pathway;Renin secretion;Aldosterone synthesis and secretion;Cushing syndrome;cGMP-PKG signaling pathway
NC_037337.1:57723387-57803538	bta-miR-11988	22	0.000202	57791693	XM_002688584.2	0.0104107	PREDICTED: Bos taurus olfactory receptor 1361 (LOC789246), mRNA	XM_002688584	LOC789246	789246	NA
NC_037337.1:57723387-57803538	bta-miR-11988	22	0.000202	57791693	XM_002694095.6	0.00206719	PREDICTED: Bos taurus ankyrin repeat domain 45 (ANKRD45), mRNA	XM_002694095	ANKRD45	100336740	NA
NC_037337.1:57723387-57803538	bta-miR-11988	22	0.000202	57791693	XM_002695683.6	0.00206718	PREDICTED: Bos taurus Rab interacting lysosomal protein (RILP), mRNA	XM_002695683	RILP	783642	Phagosome;protein dimerization activity;endosome transport via multivesicular body sorting pathway;Rab GTPase binding
NC_037337.1:57723387-57803538	bta-miR-11988	22	0.000202	57791693	XM_002699469.5	0.000739149	PREDICTED: Bos taurus solute carrier family 25 member 43 (SLC25A43), mRNA	XM_002699469	SLC25A43	535541	NA
NC_037337.1:57723387-57803538	bta-miR-11988	22	0.000202	57791693	XM_003585821.5	6.41972e-05	PREDICTED: Bos taurus antigen-presenting glycoprotein CD1d-like (LOC788175), mRNA	XM_003585821	LOC788175	788175	NA
NC_037337.1:57723387-57803538	bta-miR-11988	22	0.000202	57791693	XM_015460985.2	0.0044671	PREDICTED: Bos taurus basic salivary proline-rich protein 1-like (LOC107131929), mRNA	XM_015460985	LOC107131929	107131929	NA
NC_037337.1:57723387-57803538	bta-miR-11988	22	0.000202	57791693	XM_015471904.2	0.00534376	PREDICTED: Bos taurus olfactory receptor-like protein OLF4 (LOC787665), mRNA	XM_015471904	LOC787665	787665	NA
NC_037337.1:57723387-57803538	bta-miR-11988	22	0.000202	57791693	XM_024979476.1	0.0004819	PREDICTED: Bos taurus zinc finger protein 28 (LOC100139360), mRNA	XM_024979476	LOC100139360	100139360	NA
NC_037337.1:57723387-57803538	bta-miR-11988	22	0.000202	57791693	XM_024985183.1	0.000235626	PREDICTED: Bos taurus zinc-finger homeodomain protein 9 (LOC112444289), mRNA	XM_024985183	LOC112444289	112444289	NA
NC_037337.1:57723387-57803538	bta-miR-11988	22	0.000202	57791693	XM_024997652.1	0.0099394	PREDICTED: Bos taurus collagen alpha chain-like (LOC112448272), mRNA	XM_024997652	LOC112448272	112448272	NA
NC_037337.1:57723387-57803538	bta-miR-11988	22	0.000202	57791693	XM_025002009.1	0.00206711	PREDICTED: Bos taurus uncharacterized LOC112449602 (LOC112449602), mRNA	XM_025002009	LOC112449602	112449602	NA
NC_037349.1:52481997-52495775	bta-miR-574	24	0.001547	52488123	NM_001035376.2	0.000852147	Bos taurus mesenchyme homeobox 1 (MEOX1), mRNA	NM_001035376	MEOX1	529059	DNA-binding transcription activator activity, RNA polymerase II-specific;RNA polymerase II cis-regulatory region sequence-specific DNA binding;HMG box domain binding
NC_037349.1:52481997-52495775	bta-miR-574	24	0.001547	52488123	NM_001078001.1	0.00235712	Bos taurus transmembrane protein 150C (TMEM150C), mRNA	NM_001078001	TMEM150C	534560	NA
NC_037349.1:52481997-52495775	bta-miR-574	24	0.001547	52488123	NM_001079791.1	0.0009001	Bos taurus keratin associated protein LOC617218 (LOC617218), mRNA	NM_001079791	LOC617218	617218	NA
NC_037349.1:52481997-52495775	bta-miR-574	24	0.001547	52488123	NM_001081730.1	0.00114616	Bos taurus glypican 6 (GPC6), mRNA	NM_001081730	GPC6	536153	extracellular region;collagen-containing extracellular matrix;regulation of signal transduction
NC_037349.1:52481997-52495775	bta-miR-574	24	0.001547	52488123	NM_001083738.1	0.00176915	Bos taurus gap junction protein alpha 4 (GJA4), mRNA	NM_001083738	GJA4	538913	cell-cell signaling;gap junction channel activity;connexin complex
NC_037349.1:52481997-52495775	bta-miR-574	24	0.001547	52488123	NM_001098983.1	0.00177511	Bos taurus malectin (MLEC), mRNA	NM_001098983	MLEC	515309	NA
NC_037349.1:52481997-52495775	bta-miR-574	24	0.001547	52488123	NM_001099155.2	0.00213015	Bos taurus CD177 molecule (CD177), mRNA	NM_001099155	CD177	616350	NA
NC_037349.1:52481997-52495775	bta-miR-574	24	0.001547	52488123	NM_001099212.1	0.00105318	Bos taurus F-box and leucine rich repeat protein 16 (FBXL16), mRNA	NM_001099212	FBXL16	789464	ubiquitin-dependent protein catabolic process;SCF ubiquitin ligase complex
NC_037349.1:52481997-52495775	bta-miR-574	24	0.001547	52488123	NM_001102293.1	0.00245918	Bos taurus protein tyrosine phosphatase non-receptor type 5 (PTPN5), mRNA	NM_001102293	PTPN5	615850	MAPK signaling pathway
NC_037349.1:52481997-52495775	bta-miR-574	24	0.001547	52488123	NM_001102345.1	0.000470899	Bos taurus sodium/potassium transporting ATPase interacting 2 (NKAIN2), mRNA	NM_001102345	NKAIN2	787444	NA
NC_037349.1:52481997-52495775	bta-miR-574	24	0.001547	52488123	NM_001103312.1	0.00105318	Bos taurus orthopedia homeobox (OTP), mRNA	NM_001103312	OTP	100125232	DNA binding
NC_037349.1:52481997-52495775	bta-miR-574	24	0.001547	52488123	NM_001104998.1	0.000176232	Bos taurus protein tyrosine phosphatase 4A2 (PTP4A2), mRNA	NM_001104998	PTP4A2	614435	positive regulation of vascular permeability;cellular response to leukemia inhibitory factor
NC_037349.1:52481997-52495775	bta-miR-574	24	0.001547	52488123	NM_001166492.2	0.00051285	Bos taurus cadherin 2 (CDH2), mRNA	NM_001166492	CDH2	281062	integral component of presynaptic active zone membrane;regulation of signal transduction
NC_037349.1:52481997-52495775	bta-miR-574	24	0.001547	52488123	NM_001192821.2	0.00198914	Bos taurus spindlin 1 (SPIN1), mRNA	NM_001192821	SPIN1	541068	nuclear membrane;rRNA transcription
NC_037349.1:52481997-52495775	bta-miR-574	24	0.001547	52488123	NM_001192919.1	0.00028912	Bos taurus Kruppel like factor 7 (KLF7), mRNA	NM_001192919	KLF7	537747	DNA-binding transcription activator activity, RNA polymerase II-specific;RNA polymerase II cis-regulatory region sequence-specific DNA binding;transcription regulatory region sequence-specific DNA binding
NC_037349.1:52481997-52495775	bta-miR-574	24	0.001547	52488123	NM_001205368.1	0.000852183	Bos taurus limbic system associated membrane protein (LSAMP), mRNA	NM_001205368	LSAMP	100336456	NA
NC_037349.1:52481997-52495775	bta-miR-574	24	0.001547	52488123	NM_001354198.1	0.00124814	Bos taurus fibroblast growth factor receptor like 1 (FGFRL1), mRNA	NM_001354198	FGFRL1	532327	fibroblast growth factor receptor signaling pathway;ventricular septum morphogenesis;heparin binding;diaphragm development
NC_037349.1:52481997-52495775	bta-miR-574	24	0.001547	52488123	NM_173891.2	0.000984612	Bos taurus brain ribonuclease (BRB), mRNA	NM_173891	BRB	280720	extracellular region
NC_037349.1:52481997-52495775	bta-miR-574	24	0.001547	52488123	NM_174087.3	0.000852183	Bos taurus insulin like growth factor 2 (IGF2), mRNA	NM_174087	IGF2	281240	MAPK signaling pathway;extracellular space;growth factor activity;ossification;positive regulation of cell population proliferation;response to insulin;positive regulation of cell division
NC_037349.1:52481997-52495775	bta-miR-574	24	0.001547	52488123	NM_174519.2	0.00198913	Bos taurus claudin 16 (CLDN16), mRNA	NM_174519	CLDN16	282184	ion transport;bicellular tight junction assembly
NC_037349.1:52481997-52495775	bta-miR-574	24	0.001547	52488123	NM_174769.2	0.00223236	Bos taurus small ubiquitin like modifier 2 (SUMO2), mRNA	NM_174769	SUMO2	286807	Fluid shear stress and atherosclerosis;protein tag
NC_037349.1:52481997-52495775	bta-miR-574	24	0.001547	52488123	XM_002698724.5	0.00245993	PREDICTED: Bos taurus NK6 homeobox 3 (NKX6-3), mRNA	XM_002698724	NKX6-3	784372	cell fate determination;negative regulation of epithelial cell differentiation
NC_037349.1:52481997-52495775	bta-miR-574	24	0.001547	52488123	XM_010810516.3	0.00124891	PREDICTED: Bos taurus fibrinogen C domain containing 1 (FIBCD1), mRNA	XM_010810516	FIBCD1	531723	extracellular space;collagen-containing extracellular matrix
NC_037349.1:52481997-52495775	bta-miR-574	24	0.001547	52488123	XM_010822050.2	0.00106715	PREDICTED: Bos taurus Y-box-binding protein 3-like (LOC101906359), mRNA	XM_010822050	LOC101906359	101906359	NA
NC_037349.1:52481997-52495775	bta-miR-574	24	0.001547	52488123	XM_015475231.1	0.00197211	PREDICTED: Bos taurus transmembrane protein 52 (TMEM52), mRNA	XM_015475231	TMEM52	617403	NA
NC_037349.1:52481997-52495775	bta-miR-574	24	0.001547	52488123	XM_024977859.1	0.00256514	PREDICTED: Bos taurus G protein subunit alpha z (GNAZ), mRNA	XM_024977859	GNAZ	112442078	NA
NC_037349.1:52481997-52495775	bta-miR-574	24	0.001547	52488123	XM_024987518.1	0.000775169	PREDICTED: Bos taurus mucin-5B-like (LOC112444887), mRNA	XM_024987518	LOC112444887	112444887	NA
NC_037349.1:52481997-52495775	bta-miR-574	24	0.001547	52488123	XM_024987600.1	0.00105313	PREDICTED: Bos taurus lamin tail domain containing 2 (LMNTD2), mRNA	XM_024987600	LMNTD2	100851924	NA
NC_037349.1:52481997-52495775	bta-miR-574	24	0.001547	52488123	XM_024988614.1	0.00164836	PREDICTED: Bos taurus ripply transcriptional repressor 1 (RIPPLY1), mRNA	XM_024988614	RIPPLY1	101905562	NA
NC_037349.1:52481997-52495775	bta-miR-574	24	0.001547	52488123	XM_024991206.1	0.000677776	PREDICTED: Bos taurus T cell receptor beta variable 5-5 (LOC783945), mRNA	XM_024991206	LOC783945	783945	NA
NC_037349.1:52481997-52495775	bta-miR-2394	22	0.004691	52489791	NM_001015608.1	0.0194596	Bos taurus chloride intracellular channel 1 (CLIC1), mRNA	NM_001015608	CLIC1	515646	nuclear membrane;extracellular exosome
NC_037349.1:52481997-52495775	bta-miR-2394	22	0.004691	52489791	NM_001034515.1	0.0313071	Bos taurus G protein-coupled receptor class C group 5 member A (GPRC5A), mRNA	NM_001034515	GPRC5A	516026	extracellular exosome
NC_037349.1:52481997-52495775	bta-miR-2394	22	0.004691	52489791	NM_001035102.2	0.0254901	Bos taurus solute carrier family 39 member 5 (SLC39A5), mRNA	NM_001035102	SLC39A5	511782	cellular zinc ion homeostasis
NC_037349.1:52481997-52495775	bta-miR-2394	22	0.004691	52489791	NM_001038026.2	0.0199376	Bos taurus chromosome 3 C1orf189 homolog (C3H1orf189), mRNA	NM_001038026	C3H1orf189	504348	NA
NC_037349.1:52481997-52495775	bta-miR-2394	22	0.004691	52489791	NM_001040471.1	0.00631487	Bos taurus glucose-6-phosphate isomerase (GPI), mRNA	NM_001040471	GPI	280808	Metabolic pathways;extracellular space
NC_037349.1:52481997-52495775	bta-miR-2394	22	0.004691	52489791	NM_001045869.1	0.0250747	Bos taurus ATPase H+ transporting V1 subunit F (ATP6V1F), mRNA	NM_001045869	ATP6V1F	282405	Oxidative phosphorylation;Metabolic pathways;Phagosome
NC_037349.1:52481997-52495775	bta-miR-2394	22	0.004691	52489791	NM_001046398.2	0.0220745	Bos taurus host cell factor C1 regulator 1 (HCFC1R1), mRNA	NM_001046398	HCFC1R1	535210	NA
NC_037349.1:52481997-52495775	bta-miR-2394	22	0.004691	52489791	NM_001075190.2	0.0295041	Bos taurus lipase maturation factor 1 (LMF1), mRNA	NM_001075190	LMF1	505124	triglyceride metabolic process
NC_037349.1:52481997-52495775	bta-miR-2394	22	0.004691	52489791	NM_001075421.2	0.0223786	Bos taurus prefoldin subunit 6 (PFDN6), mRNA	NM_001075421	PFDN6	509914	NA
NC_037349.1:52481997-52495775	bta-miR-2394	22	0.004691	52489791	NM_001076512.1	0.0152665	Bos taurus chromosome 25 C16orf91 homolog (C25H16orf91), mRNA	NM_001076512	C25H16orf91	618598	NA
NC_037349.1:52481997-52495775	bta-miR-2394	22	0.004691	52489791	NM_001076937.1	0.0249192	Bos taurus F-box and leucine rich repeat protein 8 (FBXL8), mRNA	NM_001076937	FBXL8	614765	NA
NC_037349.1:52481997-52495775	bta-miR-2394	22	0.004691	52489791	NM_001077936.2	0.0160091	Bos taurus solute carrier family 25 member 20 (SLC25A20), mRNA	NM_001077936	SLC25A20	518758	Thermogenesis
NC_037349.1:52481997-52495775	bta-miR-2394	22	0.004691	52489791	NM_001080227.1	0.0178802	Bos taurus ADP ribosylation factor GTPase activating protein 2 (ARFGAP2), mRNA	NM_001080227	ARFGAP2	505438	NA
NC_037349.1:52481997-52495775	bta-miR-2394	22	0.004691	52489791	NM_001082603.1	0.0039131	Bos taurus coiled-coil domain containing 97 (CCDC97), mRNA	NM_001082603	CCDC97	505592	NA
NC_037349.1:52481997-52495775	bta-miR-2394	22	0.004691	52489791	NM_001083434.2	0.0110262	Bos taurus AKT1 substrate 1 (AKT1S1), mRNA	NM_001083434	AKT1S1	514859	Thermogenesis;negative regulation of cell size
NC_037349.1:52481997-52495775	bta-miR-2394	22	0.004691	52489791	NM_001083754.1	0.0321334	Bos taurus ring finger and CHY zinc finger domain containing 1 (RCHY1), mRNA	NM_001083754	RCHY1	540733	Ubiquitin mediated proteolysis;protein ubiquitination;protein homodimerization activity;zinc ion binding;ubiquitin-dependent protein catabolic process
NC_037349.1:52481997-52495775	bta-miR-2394	22	0.004691	52489791	NM_001098003.1	0.0275211	Bos taurus transmembrane and coiled-coil domains 3 (TMCO3), mRNA	NM_001098003	TMCO3	509611	NA
NC_037349.1:52481997-52495775	bta-miR-2394	22	0.004691	52489791	NM_001098138.1	0.0185591	Bos taurus coiled-coil domain containing 9 (CCDC9), mRNA	NM_001098138	CCDC9	617257	NA
NC_037349.1:52481997-52495775	bta-miR-2394	22	0.004691	52489791	NM_001098906.2	0.0186468	Bos taurus zinc finger AN1-type containing 2B (ZFAND2B), mRNA	NM_001098906	ZFAND2B	508203	anchored component of membrane;proteasome-mediated ubiquitin-dependent protein catabolic process;zinc ion binding;regulation of insulin-like growth factor receptor signaling pathway
NC_037349.1:52481997-52495775	bta-miR-2394	22	0.004691	52489791	NM_001102086.2	0.0221891	Bos taurus StAR related lipid transfer domain containing 7 (STARD7), mRNA	NM_001102086	STARD7	524966	extracellular region
NC_037349.1:52481997-52495775	bta-miR-2394	22	0.004691	52489791	NM_001102551.1	0.00508076	Bos taurus KH and NYN domain containing (KHNYN), mRNA	NM_001102551	KHNYN	100124517	NA
NC_037349.1:52481997-52495775	bta-miR-2394	22	0.004691	52489791	NM_001104966.2	0.0277097	Bos taurus WAP four-disulfide core domain 3 (WFDC3), mRNA	NM_001104966	WFDC3	505523	extracellular space;innate immune response
NC_037349.1:52481997-52495775	bta-miR-2394	22	0.004691	52489791	NM_001191497.2	0.0164301	Bos taurus interferon lambda receptor 1 (IFNLR1), mRNA	NM_001191497	IFNLR1	616826	NA
NC_037349.1:52481997-52495775	bta-miR-2394	22	0.004691	52489791	NM_001192714.1	0.0252512	Bos taurus G protein subunit alpha 15 (GNA15), mRNA	NM_001192714	GNA15	532029	Calcium signaling pathway;G protein-coupled receptor binding
NC_037349.1:52481997-52495775	bta-miR-2394	22	0.004691	52489791	NM_001206116.1	0.01507	Bos taurus glycine N-methyltransferase (GNMT), mRNA	NM_001206116	GNMT	538212	Metabolic pathways;regulation of gluconeogenesis;S-adenosyl-L-methionine binding
NC_037349.1:52481997-52495775	bta-miR-2394	22	0.004691	52489791	NM_001282586.1	0.0287306	Bos taurus Rho guanine nucleotide exchange factor 17 (ARHGEF17), mRNA	NM_001282586	ARHGEF17	540026	NA
NC_037349.1:52481997-52495775	bta-miR-2394	22	0.004691	52489791	XM_002689882.2	0.0145506	PREDICTED: Bos taurus putative olfactory receptor ENSP00000348552-like (LOC789766), mRNA	XM_002689882	LOC789766	789766	NA
NC_037349.1:52481997-52495775	bta-miR-2394	22	0.004691	52489791	XM_002694996.5	0.0307576	PREDICTED: Bos taurus glutamate rich 4 (ERICH4), mRNA	XM_002694996	ERICH4	100295182	NA
NC_037349.1:52481997-52495775	bta-miR-2394	22	0.004691	52489791	XM_002707703.5	0.0167141	PREDICTED: Bos taurus ring finger protein 215 (RNF215), mRNA	XM_002707703	RNF215	530174	protein ubiquitination;ubiquitin-dependent protein catabolic process
NC_037349.1:52481997-52495775	bta-miR-2394	22	0.004691	52489791	XM_010814976.3	0.0257123	PREDICTED: Bos taurus placental protein 13-like (LOC100299023), mRNA	XM_010814976	LOC100299023	100299023	NA
NC_037349.1:52481997-52495775	bta-miR-2340	22	0.007573	52489032	NM_001034497.2	0.00273916	Bos taurus solute carrier family 25 member 34 (SLC25A34), mRNA	NM_001034497	SLC25A34	515553	mitochondrial inner membrane
NC_037349.1:52481997-52495775	bta-miR-2340	22	0.007573	52489032	NM_001035403.1	0.00352053	Bos taurus RP2 activator of ARL3 GTPase (RP2), mRNA	NM_001035403	RP2	534054	NA
NC_037349.1:52481997-52495775	bta-miR-2340	22	0.007573	52489032	NM_001038079.2	0.00345159	Bos taurus ADP ribosylation factor like GTPase 2 (ARL2), mRNA	NM_001038079	ARL2	511349	bicellular tight junction assembly
NC_037349.1:52481997-52495775	bta-miR-2340	22	0.007573	52489032	NM_001046569.2	0.000187382	Bos taurus C-C motif chemokine ligand 25 (CCL25), mRNA	NM_001046569	CCL25	615986	extracellular space;cellular response to interleukin-1;neutrophil chemotaxis
NC_037349.1:52481997-52495775	bta-miR-2340	22	0.007573	52489032	NM_001075662.1	0.00309915	Bos taurus serine dehydratase (SDS), mRNA	NM_001075662	SDS	514346	Biosynthesis of amino acids;Metabolic pathways;protein homodimerization activity;pyridoxal phosphate binding
NC_037349.1:52481997-52495775	bta-miR-2340	22	0.007573	52489032	NM_001075834.1	0.00185914	Bos taurus nicotinamide nucleotide adenylyltransferase 1 (NMNAT1), mRNA	NM_001075834	NMNAT1	522863	Metabolic pathways;NAD biosynthetic process
NC_037349.1:52481997-52495775	bta-miR-2340	22	0.007573	52489032	NM_001077128.2	0.00267136	Bos taurus succinate dehydrogenase complex assembly factor 4 (SDHAF4), mRNA	NM_001077128	SDHAF4	768071	NA
NC_037349.1:52481997-52495775	bta-miR-2340	22	0.007573	52489032	NM_001078117.1	0.002839	Bos taurus X-ray repair cross complementing 3 (XRCC3), mRNA	NM_001078117	XRCC3	768244	NA
NC_037349.1:52481997-52495775	bta-miR-2340	22	0.007573	52489032	NM_001082617.2	0.00325315	Bos taurus F-box protein 36 (FBXO36), mRNA	NM_001082617	FBXO36	617339	NA
NC_037349.1:52481997-52495775	bta-miR-2340	22	0.007573	52489032	NM_001103325.1	0.00170617	Bos taurus zinc finger protein 774 (ZNF774), mRNA	NM_001103325	ZNF774	100125278	RNA polymerase II cis-regulatory region sequence-specific DNA binding
NC_037349.1:52481997-52495775	bta-miR-2340	22	0.007573	52489032	NM_001105435.1	0.000582189	Bos taurus annexin A13 (ANXA13), mRNA	NM_001105435	ANXA13	614415	NA
NC_037349.1:52481997-52495775	bta-miR-2340	22	0.007573	52489032	NM_001130763.1	0.000441577	Bos taurus uncharacterized LOC786254 (LOC786254), mRNA	NM_001130763	LOC786254	786254	NA
NC_037349.1:52481997-52495775	bta-miR-2340	22	0.007573	52489032	NM_001144082.1	0.00339613	Bos taurus DAB2 interacting protein (DAB2IP), mRNA	NM_001144082	DAB2IP	541268	positive regulation of cell cycle arrest;negative regulation of MAP kinase activity;cellular response to interleukin-1;protein homodimerization activity;regulation of p38MAPK cascade;negative regulation of phosphatidylinositol 3-kinase signaling;neuron projection morphogenesis;extrinsic apoptotic signaling pathway via death domain receptors
NC_037349.1:52481997-52495775	bta-miR-2340	22	0.007573	52489032	NM_001205983.1	0.00227292	Bos taurus inhibin subunit beta C (INHBC), mRNA	NM_001205983	INHBC	530785	growth factor activity
NC_037349.1:52481997-52495775	bta-miR-2340	22	0.007573	52489032	NM_001206323.1	0.000661127	Bos taurus TSPY-like 5 (TSPYL5), mRNA	NM_001206323	TSPYL5	615997	NA
NC_037349.1:52481997-52495775	bta-miR-2340	22	0.007573	52489032	NM_001244318.1	0.0032532	Bos taurus magnesium transporter 1 (MAGT1), mRNA	NM_001244318	MAGT1	100301169	NA
NC_037349.1:52481997-52495775	bta-miR-2340	22	0.007573	52489032	NM_001281904.1	0.00287137	Bos taurus nanos C2HC-type zinc finger 2 (NANOS2), mRNA	NM_001281904	NANOS2	100299090	negative regulation of translation;zinc ion binding
NC_037349.1:52481997-52495775	bta-miR-2340	22	0.007573	52489032	NM_176658.2	0.00356618	Bos taurus NADH:ubiquinone oxidoreductase subunit A7 (NDUFA7), mRNA	NM_176658	NDUFA7	338063	Parkinson disease;Retrograde endocannabinoid signaling;Oxidative phosphorylation;Thermogenesis;Metabolic pathways;Alzheimer disease;mitochondrial electron transport, NADH to ubiquinone;mitochondrial respiratory chain complex I;mitochondrial inner membrane;NADH dehydrogenase (ubiquinone) activity
NC_037349.1:52481997-52495775	bta-miR-2340	22	0.007573	52489032	XM_002692637.6	0.00251314	PREDICTED: Bos taurus kelch like family member 38 (KLHL38), mRNA	XM_002692637	KLHL38	516476	NA
NC_037349.1:52481997-52495775	bta-miR-2340	22	0.007573	52489032	XM_005208695.4	0.0016347	PREDICTED: Bos taurus olfactory receptor 7D4 (LOC509267), mRNA	XM_005208695	LOC509267	509267	NA
NC_037349.1:52481997-52495775	bta-miR-2340	22	0.007573	52489032	XM_005223816.4	0.00143616	PREDICTED: Bos taurus armadillo-like helical domain containing 2 (ARMH2), mRNA	XM_005223816	ARMH2	101904023	NA
NC_037349.1:52481997-52495775	bta-miR-2340	22	0.007573	52489032	XM_005228336.2	0.00247965	PREDICTED: Bos taurus melanoma-associated antigen B17-like (LOC782592), mRNA	XM_005228336	LOC782592	782592	NA
NC_037349.1:52481997-52495775	bta-miR-2340	22	0.007573	52489032	XM_010814917.3	0.000721296	PREDICTED: Bos taurus zinc finger protein 569 (ZNF569), mRNA	XM_010814917	ZNF569	520008	RNA polymerase II cis-regulatory region sequence-specific DNA binding
NC_037349.1:52481997-52495775	bta-miR-2340	22	0.007573	52489032	XM_024983324.1	0.000380202	PREDICTED: Bos taurus vomeronasal type-1 receptor 90 (LOC112443506), mRNA	XM_024983324	LOC112443506	112443506	NA
NC_037349.1:52481997-52495775	bta-miR-2340	22	0.007573	52489032	XM_024985223.1	0.00131815	PREDICTED: Bos taurus basic salivary proline-rich protein 1-like (LOC107131857), mRNA	XM_024985223	LOC107131857	107131857	NA
NC_037349.1:52481997-52495775	bta-miR-2340	22	0.007573	52489032	XM_024985332.1	6.213e-05	PREDICTED: Bos taurus zymogen granule protein 16 (ZG16), mRNA	XM_024985332	ZG16	614681	NA
NC_037349.1:52481997-52495775	bta-miR-2340	22	0.007573	52489032	XM_024991158.1	0.000582377	PREDICTED: Bos taurus carboxypeptidase A4-like (LOC101903427), mRNA	XM_024991158	LOC101903427	101903427	NA
NC_037349.1:52481997-52495775	bta-miR-2340	22	0.007573	52489032	XM_024993780.1	0.00273911	PREDICTED: Bos taurus uncharacterized LOC112447146 (LOC112447146), mRNA	XM_024993780	LOC112447146	112447146	NA
NC_037349.1:52481997-52495775	bta-miR-2340	22	0.007573	52489032	XM_024995326.1	0.00339632	PREDICTED: Bos taurus G protein-coupled receptor 150 (GPR150), mRNA	XM_024995326	GPR150	112447493	NA
NC_037349.1:52481997-52495775	bta-miR-2340	22	0.007573	52489032	XM_025001193.1	0.00220958	PREDICTED: Bos taurus EF-hand calcium binding domain 8 (EFCAB8), mRNA	XM_025001193	EFCAB8	107133056	NA
NC_037349.1:52481997-52495775	bta-miR-11988	22	0.00128	52490003	NM_001015563.1	0.00113517	Bos taurus phosphatidylinositol glycan anchor biosynthesis class M (PIGM), mRNA	NM_001015563	PIGM	509680	Metabolic pathways
NC_037349.1:52481997-52495775	bta-miR-11988	22	0.00128	52490003	NM_001035415.2	0.000158114	Bos taurus ethylmalonyl-CoA decarboxylase 1 (ECHDC1), mRNA	NM_001035415	ECHDC1	536284	Metabolic pathways;fatty acid beta-oxidation
NC_037349.1:52481997-52495775	bta-miR-11988	22	0.00128	52490003	NM_001038048.2	0.0109562	Bos taurus nucleoporin 50 (NUP50), mRNA	NM_001038048	NUP50	506836	nuclear membrane
NC_037349.1:52481997-52495775	bta-miR-11988	22	0.00128	52490003	NM_001076185.1	0.000606134	Bos taurus FAM20B glycosaminoglycan xylosylkinase (FAM20B), mRNA	NM_001076185	FAM20B	539755	NA
NC_037349.1:52481997-52495775	bta-miR-11988	22	0.00128	52490003	NM_001076356.1	0.000158128	Bos taurus nipsnap homolog 1 (NIPSNAP1), mRNA	NM_001076356	NIPSNAP1	614972	synaptic membrane
NC_037349.1:52481997-52495775	bta-miR-11988	22	0.00128	52490003	NM_001076849.1	0.000916159	Bos taurus STN1 subunit of CST complex (STN1), mRNA	NM_001076849	STN1	514213	telomere maintenance via telomere lengthening
NC_037349.1:52481997-52495775	bta-miR-11988	22	0.00128	52490003	NM_001077967.2	0.00265372	Bos taurus colipase (CLPS), mRNA	NM_001077967	CLPS	525923	extracellular region
NC_037349.1:52481997-52495775	bta-miR-11988	22	0.00128	52490003	NM_001078105.1	0.000165101	Bos taurus cysteine and tyrosine rich 1 (CYYR1), mRNA	NM_001078105	CYYR1	768230	NA
NC_037349.1:52481997-52495775	bta-miR-11988	22	0.00128	52490003	NM_001101269.2	0.000739162	Bos taurus neurensin 2 (NRSN2), mRNA	NM_001101269	NRSN2	617951	NA
NC_037349.1:52481997-52495775	bta-miR-11988	22	0.00128	52490003	NM_001103254.1	0.000145661	Bos taurus alkaline ceramidase 1 (ACER1), mRNA	NM_001103254	ACER1	518021	Sphingolipid metabolism;Metabolic pathways;ceramide catabolic process
NC_037349.1:52481997-52495775	bta-miR-11988	22	0.00128	52490003	NM_001103275.1	0.000548116	Bos taurus acyl-CoA thioesterase 11 (ACOT11), mRNA	NM_001103275	ACOT11	533609	NA
NC_037349.1:52481997-52495775	bta-miR-11988	22	0.00128	52490003	NM_001105429.1	0.00550616	Bos taurus ephrin A3 (EFNA3), mRNA	NM_001105429	EFNA3	540776	MAPK signaling pathway
NC_037349.1:52481997-52495775	bta-miR-11988	22	0.00128	52490003	NM_001105478.1	3.9557e-05	Bos taurus secreted seminal-vesicle Ly-6 protein 1 (SSLP1), mRNA	NM_001105478	SSLP1	100125878	extracellular region
NC_037349.1:52481997-52495775	bta-miR-11988	22	0.00128	52490003	NM_001191203.1	0.00964061	Bos taurus thyroid hormone receptor interactor 12 (TRIP12), mRNA	NM_001191203	TRIP12	514387	Ubiquitin mediated proteolysis;cellular response to DNA damage stimulus;negative regulation of double-strand break repair;ubiquitin-dependent protein catabolic process
NC_037349.1:52481997-52495775	bta-miR-11988	22	0.00128	52490003	NM_001192736.1	0.00107915	Bos taurus galactosidase alpha (GLA), mRNA	NM_001192736	GLA	532742	Glycosphingolipid biosynthesis - globo and isoglobo series;Sphingolipid metabolism;Metabolic pathways;extracellular region;protein homodimerization activity
NC_037349.1:52481997-52495775	bta-miR-11988	22	0.00128	52490003	NM_001206238.1	0.00919416	Bos taurus NK6 homeobox 1 (NKX6-1), mRNA	NM_001206238	NKX6-1	616211	regulation of axon extension;neuron migration
NC_037349.1:52481997-52495775	bta-miR-11988	22	0.00128	52490003	NM_173907.2	0.00073917	Bos taurus dopa decarboxylase (DDC), mRNA	NM_173907	DDC	280762	Dopaminergic synapse;Metabolic pathways;pyridoxal phosphate binding
NC_037349.1:52481997-52495775	bta-miR-11988	22	0.00128	52490003	NM_174049.2	0.00939516	Bos taurus enolase 1 (ENO1), mRNA	NM_174049	ENO1	281141	Biosynthesis of amino acids;Metabolic pathways;canonical glycolysis
NC_037349.1:52481997-52495775	bta-miR-11988	22	0.00128	52490003	NM_174233.2	6.41976e-05	Bos taurus angiotensin II receptor type 1 (AGTR1), mRNA	NM_174233	AGTR1	281607	Vascular smooth muscle contraction;Adrenergic signaling in cardiomyocytes;Cortisol synthesis and secretion;Neuroactive ligand-receptor interaction;Apelin signaling pathway;Calcium signaling pathway;Renin secretion;Aldosterone synthesis and secretion;Cushing syndrome;cGMP-PKG signaling pathway
NC_037349.1:52481997-52495775	bta-miR-11988	22	0.00128	52490003	XM_002688584.2	0.0104107	PREDICTED: Bos taurus olfactory receptor 1361 (LOC789246), mRNA	XM_002688584	LOC789246	789246	NA
NC_037349.1:52481997-52495775	bta-miR-11988	22	0.00128	52490003	XM_002694095.6	0.00206719	PREDICTED: Bos taurus ankyrin repeat domain 45 (ANKRD45), mRNA	XM_002694095	ANKRD45	100336740	NA
NC_037349.1:52481997-52495775	bta-miR-11988	22	0.00128	52490003	XM_002695683.6	0.00206718	PREDICTED: Bos taurus Rab interacting lysosomal protein (RILP), mRNA	XM_002695683	RILP	783642	Phagosome;protein dimerization activity;endosome transport via multivesicular body sorting pathway;Rab GTPase binding
NC_037349.1:52481997-52495775	bta-miR-11988	22	0.00128	52490003	XM_002699469.5	0.000739149	PREDICTED: Bos taurus solute carrier family 25 member 43 (SLC25A43), mRNA	XM_002699469	SLC25A43	535541	NA
NC_037349.1:52481997-52495775	bta-miR-11988	22	0.00128	52490003	XM_003585821.5	6.41972e-05	PREDICTED: Bos taurus antigen-presenting glycoprotein CD1d-like (LOC788175), mRNA	XM_003585821	LOC788175	788175	NA
NC_037349.1:52481997-52495775	bta-miR-11988	22	0.00128	52490003	XM_015460985.2	0.0044671	PREDICTED: Bos taurus basic salivary proline-rich protein 1-like (LOC107131929), mRNA	XM_015460985	LOC107131929	107131929	NA
NC_037349.1:52481997-52495775	bta-miR-11988	22	0.00128	52490003	XM_015471904.2	0.00534376	PREDICTED: Bos taurus olfactory receptor-like protein OLF4 (LOC787665), mRNA	XM_015471904	LOC787665	787665	NA
NC_037349.1:52481997-52495775	bta-miR-11988	22	0.00128	52490003	XM_024979476.1	0.0004819	PREDICTED: Bos taurus zinc finger protein 28 (LOC100139360), mRNA	XM_024979476	LOC100139360	100139360	NA
NC_037349.1:52481997-52495775	bta-miR-11988	22	0.00128	52490003	XM_024985183.1	0.000235626	PREDICTED: Bos taurus zinc-finger homeodomain protein 9 (LOC112444289), mRNA	XM_024985183	LOC112444289	112444289	NA
NC_037349.1:52481997-52495775	bta-miR-11988	22	0.00128	52490003	XM_024997652.1	0.0099394	PREDICTED: Bos taurus collagen alpha chain-like (LOC112448272), mRNA	XM_024997652	LOC112448272	112448272	NA
NC_037349.1:52481997-52495775	bta-miR-11988	22	0.00128	52490003	XM_025002009.1	0.00206711	PREDICTED: Bos taurus uncharacterized LOC112449602 (LOC112449602), mRNA	XM_025002009	LOC112449602	112449602	NA
NC_037349.1:52481997-52495775	bta-miR-10161-5p	23	0.001241	52492595	NM_001014904.1	0.00470111	Bos taurus charged multivesicular body protein 1B (CHMP1B), mRNA	NM_001014904	CHMP1B	512033	endosome transport via multivesicular body sorting pathway
NC_037349.1:52481997-52495775	bta-miR-10161-5p	23	0.001241	52492595	NM_001037482.2	0.0244582	Bos taurus cytosolic iron-sulfur assembly component 1 (CIAO1), mRNA	NM_001037482	CIAO1	540069	NA
NC_037349.1:52481997-52495775	bta-miR-10161-5p	23	0.001241	52492595	NM_001046357.2	0.00247015	Bos taurus stimulator of interferon response cGAMP interactor 1 (STING1), mRNA	NM_001046357	STING1	533661	transcription factor binding;protein homodimerization activity;innate immune response
NC_037349.1:52481997-52495775	bta-miR-10161-5p	23	0.001241	52492595	NM_001046634.1	0.000586133	Bos taurus bitter taste receptor Bota-T2R65A (T2R65A), mRNA	NM_001046634	T2R65A	664647	NA
NC_037349.1:52481997-52495775	bta-miR-10161-5p	23	0.001241	52492595	NM_001075412.2	0.0173361	Bos taurus TERF2 interacting protein (TERF2IP), mRNA	NM_001075412	TERF2IP	509625	phosphatase binding;nuclear envelope;telomere maintenance via telomere lengthening;G-rich strand telomeric DNA binding
NC_037349.1:52481997-52495775	bta-miR-10161-5p	23	0.001241	52492595	NM_001075867.1	0.00349513	Bos taurus amyloid beta precursor protein binding family B member 3 (APBB3), mRNA	NM_001075867	APBB3	525278	transcription factor binding
NC_037349.1:52481997-52495775	bta-miR-10161-5p	23	0.001241	52492595	NM_001076092.1	0.00588216	Bos taurus DAZ interacting zinc finger protein 3 (DZIP3), mRNA	NM_001076092	DZIP3	537349	phosphatase binding
NC_037349.1:52481997-52495775	bta-miR-10161-5p	23	0.001241	52492595	NM_001078102.1	0.0205959	Bos taurus DnaJ heat shock protein family (Hsp40) member C24 (DNAJC24), mRNA	NM_001078102	DNAJC24	768227	zinc ion binding
NC_037349.1:52481997-52495775	bta-miR-10161-5p	23	0.001241	52492595	NM_001079582.1	0.0244581	Bos taurus solute carrier family 15 member 2 (SLC15A2), mRNA	NM_001079582	SLC15A2	506921	NA
NC_037349.1:52481997-52495775	bta-miR-10161-5p	23	0.001241	52492595	NM_001097571.1	0.00516514	Bos taurus biliverdin reductase A (BLVRA), mRNA	NM_001097571	BLVRA	504596	Metabolic pathways;zinc ion binding
NC_037349.1:52481997-52495775	bta-miR-10161-5p	23	0.001241	52492595	NM_001102175.2	0.0256272	Bos taurus interleukin 20 receptor subunit beta (IL20RB), mRNA	NM_001102175	IL20RB	534581	positive regulation of interleukin-10 production;positive regulation of interleukin-4 production
NC_037349.1:52481997-52495775	bta-miR-10161-5p	23	0.001241	52492595	NM_001103254.1	0.0234308	Bos taurus alkaline ceramidase 1 (ACER1), mRNA	NM_001103254	ACER1	518021	Sphingolipid metabolism;Metabolic pathways;ceramide catabolic process
NC_037349.1:52481997-52495775	bta-miR-10161-5p	23	0.001241	52492595	NM_001103318.1	0.00516515	Bos taurus coiled-coil domain containing 127 (CCDC127), mRNA	NM_001103318	CCDC127	100125239	NA
NC_037349.1:52481997-52495775	bta-miR-10161-5p	23	0.001241	52492595	NM_001191408.1	0.0255307	Bos taurus ring finger protein 103 (RNF103), mRNA	NM_001191408	RNF103	511639	protein ubiquitination;ubiquitin-protein transferase activity
NC_037349.1:52481997-52495775	bta-miR-10161-5p	23	0.001241	52492595	NM_001192441.2	0.00796518	Bos taurus RIC3 acetylcholine receptor chaperone (RIC3), mRNA	NM_001192441	RIC3	516280	NA
NC_037349.1:52481997-52495775	bta-miR-10161-5p	23	0.001241	52492595	NM_001192736.1	0.0159101	Bos taurus galactosidase alpha (GLA), mRNA	NM_001192736	GLA	532742	Glycosphingolipid biosynthesis - globo and isoglobo series;Sphingolipid metabolism;Metabolic pathways;extracellular region;protein homodimerization activity
NC_037349.1:52481997-52495775	bta-miR-10161-5p	23	0.001241	52492595	NM_001205692.1	0.0101949	Bos taurus Opa interacting protein 5 (OIP5), mRNA	NM_001205692	OIP5	511100	NA
NC_037349.1:52481997-52495775	bta-miR-10161-5p	23	0.001241	52492595	NM_174444.1	0.0205952	Bos taurus prostaglandin I2 synthase (PTGIS), mRNA	NM_174444	PTGIS	282021	Metabolic pathways;extracellular space;cellular response to interleukin-1;cellular response to hypoxia;prostaglandin biosynthetic process;cellular response to interleukin-6
NC_037349.1:52481997-52495775	bta-miR-10161-5p	23	0.001241	52492595	XM_002692846.6	0.0234301	PREDICTED: Bos taurus leucine rich repeat containing 69 (LRRC69), mRNA	XM_002692846	LRRC69	617064	NA
NC_037349.1:52481997-52495775	bta-miR-10161-5p	23	0.001241	52492595	XM_002695271.4	0.0189722	PREDICTED: Bos taurus vomeronasal 1 receptor bosTauV1R416 (BOSTAUV1R416), mRNA	XM_002695271	BOSTAUV1R416	100139634	NA
NC_037349.1:52481997-52495775	bta-miR-10161-5p	23	0.001241	52492595	XM_003585820.5	0.0215002	PREDICTED: Bos taurus antigen-presenting glycoprotein CD1d-like (LOC512286), mRNA	XM_003585820	LOC512286	512286	extracellular space
NC_037349.1:52481997-52495775	bta-miR-10161-5p	23	0.001241	52492595	XM_003585821.5	0.0215002	PREDICTED: Bos taurus antigen-presenting glycoprotein CD1d-like (LOC788175), mRNA	XM_003585821	LOC788175	788175	NA
NC_037349.1:52481997-52495775	bta-miR-10161-5p	23	0.001241	52492595	XM_005223180.4	0.00907042	PREDICTED: Bos taurus glycoprotein IX platelet (GP9), mRNA	XM_005223180	GP9	617668	NA
NC_037349.1:52481997-52495775	bta-miR-10161-5p	23	0.001241	52492595	XM_010800925.3	0.0133831	PREDICTED: Bos taurus late histone H2B.L4 (LOC615183), mRNA	XM_010800925	LOC615183	615183	DNA binding
NC_037349.1:52481997-52495775	bta-miR-10161-5p	23	0.001241	52492595	XM_010812897.1	0.0198892	PREDICTED: Bos taurus olfactory receptor 8H1-like (LOC100141189), mRNA	XM_010812897	LOC100141189	100141189	NA
NC_037349.1:52481997-52495775	bta-miR-10161-5p	23	0.001241	52492595	XM_010812902.1	0.0186402	PREDICTED: Bos taurus olfactory receptor 8H1-like (LOC510433), mRNA	XM_010812902	LOC510433	510433	NA
NC_037349.1:52481997-52495775	bta-miR-10161-5p	23	0.001241	52492595	XM_015471659.2	0.00907071	PREDICTED: Bos taurus WD repeat domain 5B (WDR5B), mRNA	XM_015471659	WDR5B	100138335	Cushing syndrome
NC_037349.1:52481997-52495775	bta-miR-10161-5p	23	0.001241	52492595	XM_024987627.1	0.00133785	PREDICTED: Bos taurus secretin (SCT), mRNA	XM_024987627	SCT	104976311	Neuroactive ligand-receptor interaction;extracellular space;positive regulation of lipid catabolic process
NC_037349.1:52481997-52495775	bta-miR-10161-5p	23	0.001241	52492595	XM_025000994.1	0.0166058	PREDICTED: Bos taurus frizzled class receptor 8 (FZD8), mRNA	XM_025000994	FZD8	616913	Cushing syndrome;Melanogenesis
NC_037349.1:52481997-52495775	bta-miR-10161-5p	23	0.001241	52492595	XM_025002009.1	0.0090701	PREDICTED: Bos taurus uncharacterized LOC112449602 (LOC112449602), mRNA	XM_025002009	LOC112449602	112449602	NA
NC_037349.1:52481997-52495775	bta-miR-1388-3p	22	0.004403	52483587	NM_001024537.2	0.00143833	Bos taurus glia maturation factor gamma (GMFG), mRNA	NM_001024537	GMFG	514407	growth factor activity;regulation of actin cytoskeleton reorganization
NC_037349.1:52481997-52495775	bta-miR-1388-3p	22	0.004403	52483587	NM_001025327.2	0.00277654	Bos taurus mitochondrial ribosome associated GTPase 1 (MTG1), mRNA	NM_001025327	MTG1	509768	mitochondrial inner membrane
NC_037349.1:52481997-52495775	bta-miR-1388-3p	22	0.004403	52483587	NM_001045937.1	0.00645097	Bos taurus single-pass membrane protein with aspartate rich tail 1 (SMDT1), mRNA	NM_001045937	SMDT1	506149	integral component of mitochondrial inner membrane
NC_037349.1:52481997-52495775	bta-miR-1388-3p	22	0.004403	52483587	NM_001045989.2	0.00897011	Bos taurus makorin ring finger protein 2 (MKRN2), mRNA	NM_001045989	MKRN2	508004	NA
NC_037349.1:52481997-52495775	bta-miR-1388-3p	22	0.004403	52483587	NM_001046159.2	0.00534745	Bos taurus coiled-coil-helix-coiled-coil-helix domain containing 4 (CHCHD4), mRNA	NM_001046159	CHCHD4	513889	protein disulfide oxidoreductase activity
NC_037349.1:52481997-52495775	bta-miR-1388-3p	22	0.004403	52483587	NM_001046349.1	0.0103192	Bos taurus alpha-N-acetylgalactosaminidase (NAGA), mRNA	NM_001046349	NAGA	533357	Glycosphingolipid biosynthesis - globo and isoglobo series;Metabolic pathways;protein homodimerization activity
NC_037349.1:52481997-52495775	bta-miR-1388-3p	22	0.004403	52483587	NM_001075817.1	0.00674899	Bos taurus tetraspanin 16 (TSPAN16), mRNA	NM_001075817	TSPAN16	521221	NA
NC_037349.1:52481997-52495775	bta-miR-1388-3p	22	0.004403	52483587	NM_001075963.1	0.00521034	Bos taurus insulin like growth factor binding protein acid labile subunit (IGFALS), mRNA	NM_001075963	IGFALS	532494	NA
NC_037349.1:52481997-52495775	bta-miR-1388-3p	22	0.004403	52483587	NM_001076226.1	0.00219541	Bos taurus LHFPL tetraspan subfamily member 4 (LHFPL4), mRNA	NM_001076226	LHFPL4	540541	NA
NC_037349.1:52481997-52495775	bta-miR-1388-3p	22	0.004403	52483587	NM_001076510.2	0.00102916	Bos taurus hexosaminidase subunit beta (HEXB), mRNA	NM_001076510	HEXB	618571	Glycosphingolipid biosynthesis - globo and isoglobo series;Other glycan degradation;Metabolic pathways;beta-N-acetylhexosaminidase activity
NC_037349.1:52481997-52495775	bta-miR-1388-3p	22	0.004403	52483587	NM_001080335.1	0.00130319	Bos taurus mitogen-activated protein kinase 11 (MAPK11), mRNA	NM_001080335	MAPK11	618906	Adrenergic signaling in cardiomyocytes;Retrograde endocannabinoid signaling;Fluid shear stress and atherosclerosis;Thermogenesis;MAPK signaling pathway;Dopaminergic synapse;cellular response to interleukin-1
NC_037349.1:52481997-52495775	bta-miR-1388-3p	22	0.004403	52483587	NM_001080367.2	0.00827916	Bos taurus methyltransferase like 9 (METTL9), mRNA	NM_001080367	METTL9	787067	molecular_function;biological_process;cellular_component
NC_037349.1:52481997-52495775	bta-miR-1388-3p	22	0.004403	52483587	NM_001098164.1	0.00791451	Bos taurus fucosyltransferase 7 (FUT7), mRNA	NM_001098164	FUT7	100036592	Metabolic pathways;regulation of insulin receptor signaling pathway;embryo implantation;ceramide metabolic process;leukocyte migration involved in inflammatory response
NC_037349.1:52481997-52495775	bta-miR-1388-3p	22	0.004403	52483587	NM_001098470.2	0.00945639	Bos taurus zinc finger protein 8 (ZNF8), mRNA	NM_001098470	ZNF8	617174	NA
NC_037349.1:52481997-52495775	bta-miR-1388-3p	22	0.004403	52483587	NM_001102342.2	0.00261229	Bos taurus post-GPI attachment to proteins GalNAc transferase 4 (PGAP4), mRNA	NM_001102342	PGAP4	786832	NA
NC_037349.1:52481997-52495775	bta-miR-1388-3p	22	0.004403	52483587	NM_001105375.1	0.0085387	Bos taurus tudor and KH domain containing (TDRKH), mRNA	NM_001105375	TDRKH	515706	pi-body
NC_037349.1:52481997-52495775	bta-miR-1388-3p	22	0.004403	52483587	NM_001163694.1	0.00980186	Bos taurus chromosome 1 C21orf62 homolog (C1H21orf62), mRNA	NM_001163694	C1H21orf62	515053	NA
NC_037349.1:52481997-52495775	bta-miR-1388-3p	22	0.004403	52483587	NM_001192033.2	0.00960131	Bos taurus synaptotagmin 3 (SYT3), mRNA	NM_001192033	SYT3	538513	NA
NC_037349.1:52481997-52495775	bta-miR-1388-3p	22	0.004403	52483587	NM_001192775.1	0.00270728	Bos taurus alkaline ceramidase 2 (ACER2), mRNA	NM_001192775	ACER2	540732	Sphingolipid metabolism;Metabolic pathways;DNA damage response, signal transduction by p53 class mediator;positive regulation of cell population proliferation;ceramide catabolic process
NC_037349.1:52481997-52495775	bta-miR-1388-3p	22	0.004403	52483587	NM_001193190.1	0.00899956	Bos taurus kallikrein related peptidase 12 (KLK12), mRNA	NM_001193190	KLK12	618448	NA
NC_037349.1:52481997-52495775	bta-miR-1388-3p	22	0.004403	52483587	NM_001205745.1	0.00773117	Bos taurus BTB domain containing 11 (BTBD11), mRNA	NM_001205745	BTBD11	539986	NA
NC_037349.1:52481997-52495775	bta-miR-1388-3p	22	0.004403	52483587	NM_001205813.1	0.00622486	Bos taurus TBC1 domain family member 25 (TBC1D25), mRNA	NM_001205813	TBC1D25	515568	Rab GTPase binding
NC_037349.1:52481997-52495775	bta-miR-1388-3p	22	0.004403	52483587	NM_001205919.2	0.0021644	Bos taurus neurturin (NRTN), mRNA	NM_001205919	NRTN	525562	growth factor activity;extracellular region;neuron projection development
NC_037349.1:52481997-52495775	bta-miR-1388-3p	22	0.004403	52483587	NM_001206278.1	0.00862112	Bos taurus basic leucine zipper ATF-like transcription factor (BATF), mRNA	NM_001206278	BATF	617628	DNA-binding transcription activator activity, RNA polymerase II-specific;DNA damage response, signal transduction by p53 class mediator;RNA polymerase II cis-regulatory region sequence-specific DNA binding;cellular response to DNA damage stimulus;myeloid dendritic cell differentiation;lymphoid progenitor cell differentiation
NC_037349.1:52481997-52495775	bta-miR-1388-3p	22	0.004403	52483587	XM_002686626.5	0.00596017	PREDICTED: Bos taurus neuraminidase 4 (NEU4), mRNA	XM_002686626	NEU4	528030	Sphingolipid metabolism;Other glycan degradation
NC_037349.1:52481997-52495775	bta-miR-1388-3p	22	0.004403	52483587	XM_003585659.4	0.0104691	PREDICTED: Bos taurus leucine rich repeat containing 15 (LRRC15), mRNA	XM_003585659	LRRC15	100848949	extracellular space;collagen-containing extracellular matrix
NC_037349.1:52481997-52495775	bta-miR-1388-3p	22	0.004403	52483587	XM_010806661.2	0.00972912	PREDICTED: Bos taurus N-acetylglucosamine-1-phosphotransferase subunit gamma-like (LOC100138633), mRNA	XM_010806661	LOC100138633	100138633	NA
NC_037349.1:52481997-52495775	bta-miR-1388-3p	22	0.004403	52483587	XM_024981430.1	0.00672285	PREDICTED: Bos taurus beta-hexosaminidase subunit beta (LOC786974), mRNA	XM_024981430	LOC786974	786974	Glycosphingolipid biosynthesis - globo and isoglobo series;Other glycan degradation;Metabolic pathways;beta-N-acetylhexosaminidase activity
NC_037349.1:52481997-52495775	bta-miR-1388-3p	22	0.004403	52483587	XM_024989863.1	0.00306184	PREDICTED: Bos taurus ventral anterior homeobox 1-like (LOC112445915), mRNA	XM_024989863	LOC112445915	112445915	NA
NC_037349.1:52481997-52495775	bta-miR-1388-3p	22	0.004403	52483587	XM_025000181.1	0.0100262	PREDICTED: Bos taurus uncharacterized LOC112449099 (LOC112449099), mRNA	XM_025000181	LOC112449099	112449099	NA
NC_037351.1:57288851-57364177	bta-miR-11988	22	0.000102	57296673	NM_001015563.1	0.00113517	Bos taurus phosphatidylinositol glycan anchor biosynthesis class M (PIGM), mRNA	NM_001015563	PIGM	509680	Metabolic pathways
NC_037351.1:57288851-57364177	bta-miR-11988	22	0.000102	57296673	NM_001035415.2	0.000158114	Bos taurus ethylmalonyl-CoA decarboxylase 1 (ECHDC1), mRNA	NM_001035415	ECHDC1	536284	Metabolic pathways;fatty acid beta-oxidation
NC_037351.1:57288851-57364177	bta-miR-11988	22	0.000102	57296673	NM_001038048.2	0.0109562	Bos taurus nucleoporin 50 (NUP50), mRNA	NM_001038048	NUP50	506836	nuclear membrane
NC_037351.1:57288851-57364177	bta-miR-11988	22	0.000102	57296673	NM_001076185.1	0.000606134	Bos taurus FAM20B glycosaminoglycan xylosylkinase (FAM20B), mRNA	NM_001076185	FAM20B	539755	NA
NC_037351.1:57288851-57364177	bta-miR-11988	22	0.000102	57296673	NM_001076356.1	0.000158128	Bos taurus nipsnap homolog 1 (NIPSNAP1), mRNA	NM_001076356	NIPSNAP1	614972	synaptic membrane
NC_037351.1:57288851-57364177	bta-miR-11988	22	0.000102	57296673	NM_001076849.1	0.000916159	Bos taurus STN1 subunit of CST complex (STN1), mRNA	NM_001076849	STN1	514213	telomere maintenance via telomere lengthening
NC_037351.1:57288851-57364177	bta-miR-11988	22	0.000102	57296673	NM_001077967.2	0.00265372	Bos taurus colipase (CLPS), mRNA	NM_001077967	CLPS	525923	extracellular region
NC_037351.1:57288851-57364177	bta-miR-11988	22	0.000102	57296673	NM_001078105.1	0.000165101	Bos taurus cysteine and tyrosine rich 1 (CYYR1), mRNA	NM_001078105	CYYR1	768230	NA
NC_037351.1:57288851-57364177	bta-miR-11988	22	0.000102	57296673	NM_001101269.2	0.000739162	Bos taurus neurensin 2 (NRSN2), mRNA	NM_001101269	NRSN2	617951	NA
NC_037351.1:57288851-57364177	bta-miR-11988	22	0.000102	57296673	NM_001103254.1	0.000145661	Bos taurus alkaline ceramidase 1 (ACER1), mRNA	NM_001103254	ACER1	518021	Sphingolipid metabolism;Metabolic pathways;ceramide catabolic process
NC_037351.1:57288851-57364177	bta-miR-11988	22	0.000102	57296673	NM_001103275.1	0.000548116	Bos taurus acyl-CoA thioesterase 11 (ACOT11), mRNA	NM_001103275	ACOT11	533609	NA
NC_037351.1:57288851-57364177	bta-miR-11988	22	0.000102	57296673	NM_001105429.1	0.00550616	Bos taurus ephrin A3 (EFNA3), mRNA	NM_001105429	EFNA3	540776	MAPK signaling pathway
NC_037351.1:57288851-57364177	bta-miR-11988	22	0.000102	57296673	NM_001105478.1	3.9557e-05	Bos taurus secreted seminal-vesicle Ly-6 protein 1 (SSLP1), mRNA	NM_001105478	SSLP1	100125878	extracellular region
NC_037351.1:57288851-57364177	bta-miR-11988	22	0.000102	57296673	NM_001191203.1	0.00964061	Bos taurus thyroid hormone receptor interactor 12 (TRIP12), mRNA	NM_001191203	TRIP12	514387	Ubiquitin mediated proteolysis;cellular response to DNA damage stimulus;negative regulation of double-strand break repair;ubiquitin-dependent protein catabolic process
NC_037351.1:57288851-57364177	bta-miR-11988	22	0.000102	57296673	NM_001192736.1	0.00107915	Bos taurus galactosidase alpha (GLA), mRNA	NM_001192736	GLA	532742	Glycosphingolipid biosynthesis - globo and isoglobo series;Sphingolipid metabolism;Metabolic pathways;extracellular region;protein homodimerization activity
NC_037351.1:57288851-57364177	bta-miR-11988	22	0.000102	57296673	NM_001206238.1	0.00919416	Bos taurus NK6 homeobox 1 (NKX6-1), mRNA	NM_001206238	NKX6-1	616211	regulation of axon extension;neuron migration
NC_037351.1:57288851-57364177	bta-miR-11988	22	0.000102	57296673	NM_173907.2	0.00073917	Bos taurus dopa decarboxylase (DDC), mRNA	NM_173907	DDC	280762	Dopaminergic synapse;Metabolic pathways;pyridoxal phosphate binding
NC_037351.1:57288851-57364177	bta-miR-11988	22	0.000102	57296673	NM_174049.2	0.00939516	Bos taurus enolase 1 (ENO1), mRNA	NM_174049	ENO1	281141	Biosynthesis of amino acids;Metabolic pathways;canonical glycolysis
NC_037351.1:57288851-57364177	bta-miR-11988	22	0.000102	57296673	NM_174233.2	6.41976e-05	Bos taurus angiotensin II receptor type 1 (AGTR1), mRNA	NM_174233	AGTR1	281607	Vascular smooth muscle contraction;Adrenergic signaling in cardiomyocytes;Cortisol synthesis and secretion;Neuroactive ligand-receptor interaction;Apelin signaling pathway;Calcium signaling pathway;Renin secretion;Aldosterone synthesis and secretion;Cushing syndrome;cGMP-PKG signaling pathway
NC_037351.1:57288851-57364177	bta-miR-11988	22	0.000102	57296673	XM_002688584.2	0.0104107	PREDICTED: Bos taurus olfactory receptor 1361 (LOC789246), mRNA	XM_002688584	LOC789246	789246	NA
NC_037351.1:57288851-57364177	bta-miR-11988	22	0.000102	57296673	XM_002694095.6	0.00206719	PREDICTED: Bos taurus ankyrin repeat domain 45 (ANKRD45), mRNA	XM_002694095	ANKRD45	100336740	NA
NC_037351.1:57288851-57364177	bta-miR-11988	22	0.000102	57296673	XM_002695683.6	0.00206718	PREDICTED: Bos taurus Rab interacting lysosomal protein (RILP), mRNA	XM_002695683	RILP	783642	Phagosome;protein dimerization activity;endosome transport via multivesicular body sorting pathway;Rab GTPase binding
NC_037351.1:57288851-57364177	bta-miR-11988	22	0.000102	57296673	XM_002699469.5	0.000739149	PREDICTED: Bos taurus solute carrier family 25 member 43 (SLC25A43), mRNA	XM_002699469	SLC25A43	535541	NA
NC_037351.1:57288851-57364177	bta-miR-11988	22	0.000102	57296673	XM_003585821.5	6.41972e-05	PREDICTED: Bos taurus antigen-presenting glycoprotein CD1d-like (LOC788175), mRNA	XM_003585821	LOC788175	788175	NA
NC_037351.1:57288851-57364177	bta-miR-11988	22	0.000102	57296673	XM_015460985.2	0.0044671	PREDICTED: Bos taurus basic salivary proline-rich protein 1-like (LOC107131929), mRNA	XM_015460985	LOC107131929	107131929	NA
NC_037351.1:57288851-57364177	bta-miR-11988	22	0.000102	57296673	XM_015471904.2	0.00534376	PREDICTED: Bos taurus olfactory receptor-like protein OLF4 (LOC787665), mRNA	XM_015471904	LOC787665	787665	NA
NC_037351.1:57288851-57364177	bta-miR-11988	22	0.000102	57296673	XM_024979476.1	0.0004819	PREDICTED: Bos taurus zinc finger protein 28 (LOC100139360), mRNA	XM_024979476	LOC100139360	100139360	NA
NC_037351.1:57288851-57364177	bta-miR-11988	22	0.000102	57296673	XM_024985183.1	0.000235626	PREDICTED: Bos taurus zinc-finger homeodomain protein 9 (LOC112444289), mRNA	XM_024985183	LOC112444289	112444289	NA
NC_037351.1:57288851-57364177	bta-miR-11988	22	0.000102	57296673	XM_024997652.1	0.0099394	PREDICTED: Bos taurus collagen alpha chain-like (LOC112448272), mRNA	XM_024997652	LOC112448272	112448272	NA
NC_037351.1:57288851-57364177	bta-miR-11988	22	0.000102	57296673	XM_025002009.1	0.00206711	PREDICTED: Bos taurus uncharacterized LOC112449602 (LOC112449602), mRNA	XM_025002009	LOC112449602	112449602	NA
NC_037351.1:57288851-57364177	bta-miR-11972	21	2.6e-05	57300799	NM_001025349.2	7.48e-05	Bos taurus cysteine rich protein 1 (CRIP1), mRNA	NM_001025349	CRIP1	574093	zinc ion binding
NC_037351.1:57288851-57364177	bta-miR-11972	21	2.6e-05	57300799	NM_001038174.2	3.7246e-05	Bos taurus ring finger protein 138 (RNF138), mRNA	NM_001038174	RNF138	538445	protein ubiquitination;Wnt signaling pathway;cellular response to leukemia inhibitory factor
NC_037351.1:57288851-57364177	bta-miR-11972	21	2.6e-05	57300799	NM_001038176.2	0.000148404	Bos taurus CXXC finger protein 5 (CXXC5), mRNA	NM_001038176	CXXC5	538485	transcription factor binding;methyl-CpG binding;zinc ion binding
NC_037351.1:57288851-57364177	bta-miR-11972	21	2.6e-05	57300799	NM_001075149.2	5.9128e-05	Bos taurus myosin light chain 4 (MYL4), mRNA	NM_001075149	MYL4	504201	Adrenergic signaling in cardiomyocytes;Apelin signaling pathway;A band
NC_037351.1:57288851-57364177	bta-miR-11972	21	2.6e-05	57300799	NM_001075448.2	0.000116177	Bos taurus MYB proto-oncogene like 2 (MYBL2), mRNA	NM_001075448	MYBL2	510420	cellular response to leukemia inhibitory factor
NC_037351.1:57288851-57364177	bta-miR-11972	21	2.6e-05	57300799	NM_001078145.1	0.00015413	Bos taurus keratin associated protein-like (LOC777598), mRNA	NM_001078145	LOC777598	777598	keratin filament
NC_037351.1:57288851-57364177	bta-miR-11972	21	2.6e-05	57300799	NM_001099179.1	0.00014848	Bos taurus Rac family small GTPase 3 (RAC3), mRNA	NM_001099179	RAC3	619066	Fluid shear stress and atherosclerosis;MAPK signaling pathway;neuron projection development;neuromuscular process controlling balance;actin filament organization;calcium-dependent protein binding;Wnt signaling pathway;synaptic transmission, GABAergic
NC_037351.1:57288851-57364177	bta-miR-11972	21	2.6e-05	57300799	NM_001099392.1	0.00014513	Bos taurus keratin associated protein-like (LOC618938), mRNA	NM_001099392	LOC618938	618938	keratin filament
NC_037351.1:57288851-57364177	bta-miR-11972	21	2.6e-05	57300799	NM_001099398.1	0.000124125	Bos taurus keratin associated protein-like (LOC787225), mRNA	NM_001099398	LOC787225	787225	keratin filament
NC_037351.1:57288851-57364177	bta-miR-11972	21	2.6e-05	57300799	NM_001102105.1	0.000121271	Bos taurus mannosidase endo-alpha like (MANEAL), mRNA	NM_001102105	MANEAL	526978	NA
NC_037351.1:57288851-57364177	bta-miR-11972	21	2.6e-05	57300799	NM_001102309.2	8.284e-05	Bos taurus mitochondrial calcium uniporter regulator 1 (MCUR1), mRNA	NM_001102309	MCUR1	617129	integral component of mitochondrial inner membrane
NC_037351.1:57288851-57364177	bta-miR-11972	21	2.6e-05	57300799	NM_001104985.2	7.5641e-05	Bos taurus RNA binding motif protein 24 (RBM24), mRNA	NM_001104985	RBM24	524220	cellular response to DNA damage stimulus;negative regulation of cytoplasmic translation
NC_037351.1:57288851-57364177	bta-miR-11972	21	2.6e-05	57300799	NM_001193070.2	3.9104e-05	Bos taurus protein phosphatase 1 regulatory inhibitor subunit 14A (PPP1R14A), mRNA	NM_001193070	PPP1R14A	615348	Vascular smooth muscle contraction;protein serine/threonine phosphatase inhibitor activity
NC_037351.1:57288851-57364177	bta-miR-11972	21	2.6e-05	57300799	NM_001206202.1	0.000128265	Bos taurus family with sequence similarity 163 member B (FAM163B), mRNA	NM_001206202	FAM163B	615192	NA
NC_037351.1:57288851-57364177	bta-miR-11972	21	2.6e-05	57300799	NM_001302669.1	0.00012171	Bos taurus NADH:ubiquinone oxidoreductase core subunit S8 (NDUFS8), mRNA	NM_001302669	NDUFS8	287027	Parkinson disease;Retrograde endocannabinoid signaling;Oxidative phosphorylation;Thermogenesis;Metabolic pathways;Alzheimer disease;mitochondrial electron transport, NADH to ubiquinone;mitochondrial respiratory chain complex I;NADH dehydrogenase (ubiquinone) activity;mitochondrial respiratory chain complex I assembly
NC_037351.1:57288851-57364177	bta-miR-11972	21	2.6e-05	57300799	NM_174385.2	4.1267e-05	Bos taurus latent transforming growth factor beta binding protein 2 (LTBP2), mRNA	NM_174385	LTBP2	281905	heparin binding
NC_037351.1:57288851-57364177	bta-miR-11972	21	2.6e-05	57300799	NM_174509.3	0.000103161	Bos taurus calcium voltage-gated channel auxiliary subunit beta 3 (CACNB3), mRNA	NM_174509	CACNB3	282160	Adrenergic signaling in cardiomyocytes;MAPK signaling pathway;Oxytocin signaling pathway
NC_037351.1:57288851-57364177	bta-miR-11972	21	2.6e-05	57300799	NM_176788.1	0.000112731	Bos taurus CCAAT enhancer binding protein beta (CEBPB), mRNA	NM_176788	CEBPB	338319	DNA-binding transcription activator activity, RNA polymerase II-specific;RNA polymerase II cis-regulatory region sequence-specific DNA binding;nuclear chromatin;RNA polymerase II transcription regulator complex;DNA-binding transcription repressor activity, RNA polymerase II-specific;defense response to bacterium;protein homodimerization activity;positive regulation of interleukin-4 production;DNA…
NC_037351.1:57288851-57364177	bta-miR-11972	21	2.6e-05	57300799	XM_002698212.6	0.00012145	PREDICTED: Bos taurus chromosome 25 C7orf43 homolog (C25H7orf43), mRNA	XM_002698212	C25H7orf43	511902	NA
NC_037351.1:57288851-57364177	bta-miR-11972	21	2.6e-05	57300799	XM_005202517.4	4.281e-06	PREDICTED: Bos taurus uncharacterized LOC101904069 (LOC101904069), mRNA	XM_005202517	LOC101904069	101904069	NA
NC_037351.1:57288851-57364177	bta-miR-11972	21	2.6e-05	57300799	XM_005215082.1	4.1307e-05	PREDICTED: Bos taurus basic proline-rich protein-like (LOC101904896), mRNA	XM_005215082	LOC101904896	101904896	NA
NC_037351.1:57288851-57364177	bta-miR-11972	21	2.6e-05	57300799	XM_005216872.2	0.000111201	PREDICTED: Bos taurus trithorax group protein osa-like (LOC101902123), mRNA	XM_005216872	LOC101902123	101902123	NA
NC_037351.1:57288851-57364177	bta-miR-11972	21	2.6e-05	57300799	XM_010803416.1	9.432e-06	PREDICTED: Bos taurus basic proline-rich protein-like (LOC104971691), mRNA	XM_010803416	LOC104971691	104971691	NA
NC_037351.1:57288851-57364177	bta-miR-11972	21	2.6e-05	57300799	XM_010807740.3	6.1894e-05	PREDICTED: Bos taurus V-type proton ATPase 16 kDa proteolipid subunit-like (LOC101904667), mRNA	XM_010807740	LOC101904667	101904667	Oxidative phosphorylation;Metabolic pathways;Phagosome
NC_037351.1:57288851-57364177	bta-miR-11972	21	2.6e-05	57300799	XM_015460690.2	7.51052e-05	PREDICTED: Bos taurus paired box protein Pax-7 (LOC536229), mRNA	XM_015460690	LOC536229	536229	skeletal muscle tissue regeneration;cartilage development
NC_037351.1:57288851-57364177	bta-miR-11972	21	2.6e-05	57300799	XM_015474938.1	9.1454e-05	PREDICTED: Bos taurus proline-rich protein HaeIII subfamily 1-like (LOC107133473), mRNA	XM_015474938	LOC107133473	107133473	NA
NC_037351.1:57288851-57364177	bta-miR-11972	21	2.6e-05	57300799	XM_024975678.1	8.3777e-05	PREDICTED: Bos taurus proteoglycan 3 (LOC520402), mRNA	XM_024975678	LOC520402	520402	NA
NC_037351.1:57288851-57364177	bta-miR-11972	21	2.6e-05	57300799	XM_024988409.1	0.00014546	PREDICTED: Bos taurus ferritin heavy chain-like (LOC112445020), mRNA	XM_024988409	LOC112445020	112445020	NA
NC_037351.1:57288851-57364177	bta-miR-11972	21	2.6e-05	57300799	XM_024990180.1	7.581e-05	PREDICTED: Bos taurus artemin (ARTN), mRNA	XM_024990180	ARTN	530812	extracellular space;growth factor activity
NC_037351.1:57288851-57364177	bta-miR-11972	21	2.6e-05	57300799	XM_024992921.1	0.000111205	PREDICTED: Bos taurus polycystic kidney disease and receptor for egg jelly-related protein-like (LOC104972622), mRNA	XM_024992921	LOC104972622	104972622	NA
NC_037351.1:57288851-57364177	bta-miR-2305	20	8.8e-05	57300793	NM_001037483.2	4.1499e-05	Bos taurus RNA polymerase II subunit J (POLR2J), mRNA	NM_001037483	POLR2J	540428	protein dimerization activity;DNA binding
NC_037351.1:57288851-57364177	bta-miR-2305	20	8.8e-05	57300793	NM_001037710.2	0.000109439	Bos taurus ubiquitin like 5 (UBL5), mRNA	NM_001037710	UBL5	614551	protein tag
NC_037351.1:57288851-57364177	bta-miR-2305	20	8.8e-05	57300793	NM_001076977.2	1.211e-05	Bos taurus hematopoietic cell signal transducer (HCST), mRNA	NM_001076977	HCST	767892	NA
NC_037351.1:57288851-57364177	bta-miR-2305	20	8.8e-05	57300793	NM_001077044.2	5.2624e-05	Bos taurus signal sequence receptor subunit 3 (SSR3), mRNA	NM_001077044	SSR3	767980	SRP-dependent cotranslational protein targeting to membrane
NC_037351.1:57288851-57364177	bta-miR-2305	20	8.8e-05	57300793	NM_001083641.1	0.0001135	Bos taurus polypeptide N-acetylgalactosaminyltransferase 9 (GALNT9), mRNA	NM_001083641	GALNT9	504951	Metabolic pathways
NC_037351.1:57288851-57364177	bta-miR-2305	20	8.8e-05	57300793	NM_001098860.3	0.000118592	Bos taurus receptor activity modifying protein 2 (RAMP2), mRNA	NM_001098860	RAMP2	504230	Vascular smooth muscle contraction;bicellular tight junction assembly;heart development;basement membrane assembly;positive regulation of vasculogenesis
NC_037351.1:57288851-57364177	bta-miR-2305	20	8.8e-05	57300793	NM_001101101.1	7.81562e-05	Bos taurus protein kinase C and casein kinase substrate in neurons 1 (PACSIN1), mRNA	NM_001101101	PACSIN1	520488	plasma membrane tubulation;actin filament organization;neuron projection morphogenesis
NC_037351.1:57288851-57364177	bta-miR-2305	20	8.8e-05	57300793	NM_001105633.1	4.176e-05	Bos taurus MYC associated factor X (MAX), mRNA	NM_001105633	MAX	540616	MAPK signaling pathway;nuclear chromatin;RNA polymerase II transcription regulator complex;E-box binding;DNA-binding transcription repressor activity, RNA polymerase II-specific;protein dimerization activity;protein-DNA complex
NC_037351.1:57288851-57364177	bta-miR-2305	20	8.8e-05	57300793	NM_001145035.1	6.01119e-05	Bos taurus chromosome 15 C11orf96 homolog (C15H11orf96), mRNA	NM_001145035	C15H11orf96	100270684	NA
NC_037351.1:57288851-57364177	bta-miR-2305	20	8.8e-05	57300793	NM_001166486.1	8.7184e-05	Bos taurus BCL2 apoptosis regulator (BCL2), mRNA	NM_001166486	BCL2	281020	Adrenergic signaling in cardiomyocytes;Fluid shear stress and atherosclerosis;ossification;actin filament organization;protein homodimerization activity;cellular response to hypoxia;nuclear membrane;response to iron ion;spleen development;lymphoid progenitor cell differentiation;renal system process;melanocyte differentiation;positive regulation of skeletal muscle fiber development;branching invo…
NC_037351.1:57288851-57364177	bta-miR-2305	20	8.8e-05	57300793	NM_001192728.1	8.2198e-05	Bos taurus GSG1 like (GSG1L), mRNA	NM_001192728	GSG1L	511049	regulation of AMPA receptor activity
NC_037351.1:57288851-57364177	bta-miR-2305	20	8.8e-05	57300793	NM_001192799.2	0.000100105	Bos taurus zinc finger CCCH-type containing 7B (ZC3H7B), mRNA	NM_001192799	ZC3H7B	534109	miRNA binding;production of miRNAs involved in gene silencing by miRNA
NC_037351.1:57288851-57364177	bta-miR-2305	20	8.8e-05	57300793	NM_001205491.1	0.000104301	Bos taurus membrane associated ring-CH-type finger 4 (MARCHF4), mRNA	NM_001205491	MARCHF4	527624	protein ubiquitination;ubiquitin-protein transferase activity;zinc ion binding
NC_037351.1:57288851-57364177	bta-miR-2305	20	8.8e-05	57300793	NM_174157.4	4.651e-05	Bos taurus protamine 2 (PRM2), mRNA	NM_174157	PRM2	281424	chromosome condensation;DNA binding
NC_037351.1:57288851-57364177	bta-miR-2305	20	8.8e-05	57300793	NM_174249.2	4.39e-06	Bos taurus bone gamma-carboxyglutamate protein (BGLAP), mRNA	NM_174249	BGLAP	281646	extracellular region;ossification
NC_037351.1:57288851-57364177	bta-miR-2305	20	8.8e-05	57300793	NM_174537.3	7.8545e-05	Bos taurus Fc fragment of IgE receptor Ig (FCER1G), mRNA	NM_174537	FCER1G	282226	defense response to bacterium;osteoclast differentiation;innate immune response;mast cell activation;positive regulation of interleukin-10 production;positive regulation of interleukin-4 production;phagocytosis, engulfment;IgG binding;neutrophil chemotaxis
NC_037351.1:57288851-57364177	bta-miR-2305	20	8.8e-05	57300793	NM_174815.2	8.1177e-05	Bos taurus Y-box binding protein 1 (YBX1), mRNA	NM_174815	YBX1	287023	miRNA binding;DNA-binding transcription activator activity, RNA polymerase II-specific;RNA polymerase II cis-regulatory region sequence-specific DNA binding;negative regulation of translation;positive regulation of cell division;negative regulation of cellular senescence;nuclear membrane;extracellular exosome;epidermis development
NC_037351.1:57288851-57364177	bta-miR-2305	20	8.8e-05	57300793	XM_002695118.4	9.6765e-05	PREDICTED: Bos taurus proline rich 12 (PRR12), mRNA	XM_002695118	PRR12	529621	NA
NC_037351.1:57288851-57364177	bta-miR-2305	20	8.8e-05	57300793	XM_002697932.5	0.000108101	PREDICTED: Bos taurus FLYWCH family member 2 (FLYWCH2), mRNA	XM_002697932	FLYWCH2	618572	molecular_function;biological_process;cellular_component
NC_037351.1:57288851-57364177	bta-miR-2305	20	8.8e-05	57300793	XM_003586153.4	3.5837e-05	PREDICTED: Bos taurus neuronal pentraxin receptor (NPTXR), mRNA	XM_003586153	NPTXR	100848095	NA
NC_037351.1:57288851-57364177	bta-miR-2305	20	8.8e-05	57300793	XM_005215082.1	8.9453e-05	PREDICTED: Bos taurus basic proline-rich protein-like (LOC101904896), mRNA	XM_005215082	LOC101904896	101904896	NA
NC_037351.1:57288851-57364177	bta-miR-2305	20	8.8e-05	57300793	XM_010822139.1	9.13e-05	PREDICTED: Bos taurus basic proline-rich protein-like (LOC104970594), mRNA	XM_010822139	LOC104970594	104970594	NA
NC_037351.1:57288851-57364177	bta-miR-2305	20	8.8e-05	57300793	XM_015474229.2	8.9279e-05	PREDICTED: Bos taurus ubiquitin-like protein 5 (LOC107132228), mRNA	XM_015474229	LOC107132228	107132228	protein tag
NC_037351.1:57288851-57364177	bta-miR-2305	20	8.8e-05	57300793	XM_024976947.1	0.000108104	PREDICTED: Bos taurus shisa family member 4 (SHISA4), mRNA	XM_024976947	SHISA4	617754	NA
NC_037351.1:57288851-57364177	bta-miR-2305	20	8.8e-05	57300793	XM_024978752.1	8.51798e-05	PREDICTED: Bos taurus chromosome 18 C19orf81 homolog (C18H19orf81), mRNA	XM_024978752	C18H19orf81	100140272	NA
NC_037351.1:57288851-57364177	bta-miR-2305	20	8.8e-05	57300793	XM_024980580.1	7.7299e-05	PREDICTED: Bos taurus translation initiation factor IF-2-like (LOC112442588), mRNA	XM_024980580	LOC112442588	112442588	NA
NC_037351.1:57288851-57364177	bta-miR-2305	20	8.8e-05	57300793	XM_024984428.1	0.000101646	PREDICTED: Bos taurus basic salivary proline-rich protein 2-like (LOC112444151), mRNA	XM_024984428	LOC112444151	112444151	NA
NC_037351.1:57288851-57364177	bta-miR-2305	20	8.8e-05	57300793	XM_024986139.1	2.354e-05	PREDICTED: Bos taurus translation initiation factor IF-2-like (LOC112441483), mRNA	XM_024986139	LOC112441483	112441483	NA
NC_037351.1:57288851-57364177	bta-miR-2305	20	8.8e-05	57300793	XM_024989863.1	8.4285e-05	PREDICTED: Bos taurus ventral anterior homeobox 1-like (LOC112445915), mRNA	XM_024989863	LOC112445915	112445915	NA
NC_037351.1:57288851-57364177	bta-miR-2305	20	8.8e-05	57300793	XM_024997582.1	5.3259e-05	PREDICTED: Bos taurus collagen alpha-1(I) chain-like (LOC112448269), mRNA	XM_024997582	LOC112448269	112448269	NA
NC_037351.1:57288851-57364177	bta-miR-12023	18	0.000161	57307983	NM_001034810.2	0.000589126	Bos taurus methionine sulfoxide reductase B1 (MSRB1), mRNA	NM_001034810	MSRB1	618441	innate immune response;zinc ion binding
NC_037351.1:57288851-57364177	bta-miR-12023	18	0.000161	57307983	NM_001037459.2	0.00057617	Bos taurus ubiquitin conjugating enzyme E2 B (UBE2B), mRNA	NM_001037459	UBE2B	512207	Ubiquitin mediated proteolysis;nuclear chromatin;ubiquitin-protein transferase activity;proteasome-mediated ubiquitin-dependent protein catabolic process
NC_037351.1:57288851-57364177	bta-miR-12023	18	0.000161	57307983	NM_001040519.2	0.000421114	Bos taurus claudin 7 (CLDN7), mRNA	NM_001040519	CLDN7	512975	bicellular tight junction assembly
NC_037351.1:57288851-57364177	bta-miR-12023	18	0.000161	57307983	NM_001075179.1	0.000477115	Bos taurus mannose-P-dolichol utilization defect 1 (MPDU1), mRNA	NM_001075179	MPDU1	504961	NA
NC_037351.1:57288851-57364177	bta-miR-12023	18	0.000161	57307983	NM_001075421.2	0.00062663	Bos taurus prefoldin subunit 6 (PFDN6), mRNA	NM_001075421	PFDN6	509914	NA
NC_037351.1:57288851-57364177	bta-miR-12023	18	0.000161	57307983	NM_001076855.1	0.000282132	Bos taurus double PHD fingers 1 (DPF1), mRNA	NM_001076855	DPF1	515409	Thermogenesis;nuclear chromatin;zinc ion binding
NC_037351.1:57288851-57364177	bta-miR-12023	18	0.000161	57307983	NM_001079511.2	0.00058848	Bos taurus MAPK regulated corepressor interacting protein 2 (MCRIP2), mRNA	NM_001079511	MCRIP2	618020	NA
NC_037351.1:57288851-57364177	bta-miR-12023	18	0.000161	57307983	NM_001080321.1	0.000481307	Bos taurus shadow of prion protein (SPRN), mRNA	NM_001080321	SPRN	616266	anchored component of membrane
NC_037351.1:57288851-57364177	bta-miR-12023	18	0.000161	57307983	NM_001080373.1	0.000247118	Bos taurus zinc finger protein 775 (ZNF775), mRNA	NM_001080373	ZNF775	788568	NA
NC_037351.1:57288851-57364177	bta-miR-12023	18	0.000161	57307983	NM_001083803.1	0.000501109	Bos taurus UNC homeobox (UNCX), mRNA	NM_001083803	UNCX	790191	DNA binding
NC_037351.1:57288851-57364177	bta-miR-12023	18	0.000161	57307983	NM_001098378.2	0.000199792	Bos taurus transmembrane protein 88 (TMEM88), mRNA	NM_001098378	TMEM88	507172	Wnt signaling pathway
NC_037351.1:57288851-57364177	bta-miR-12023	18	0.000161	57307983	NM_001164494.1	0.00012818	Bos taurus kelch like family member 29 (KLHL29), mRNA	NM_001164494	KLHL29	537141	NA
NC_037351.1:57288851-57364177	bta-miR-12023	18	0.000161	57307983	NM_001172227.1	0.000305436	Bos taurus testis associated actin remodelling kinase 1 (TESK1), mRNA	NM_001172227	TESK1	527643	NA
NC_037351.1:57288851-57364177	bta-miR-12023	18	0.000161	57307983	NM_001205842.1	0.000439707	Bos taurus inhibin subunit beta E (INHBE), mRNA	NM_001205842	INHBE	517587	growth factor activity
NC_037351.1:57288851-57364177	bta-miR-12023	18	0.000161	57307983	NM_001206290.1	0.000607168	Bos taurus mex-3 RNA binding family member A (MEX3A), mRNA	NM_001206290	MEX3A	618154	NA
NC_037351.1:57288851-57364177	bta-miR-12023	18	0.000161	57307983	NM_001206659.1	0.000431855	Bos taurus transmembrane protein 200C (TMEM200C), mRNA	NM_001206659	TMEM200C	786855	NA
NC_037351.1:57288851-57364177	bta-miR-12023	18	0.000161	57307983	NM_001206959.1	9.434e-05	Bos taurus transmembrane protein 185A (TMEM185A), mRNA	NM_001206959	TMEM185A	541149	NA
NC_037351.1:57288851-57364177	bta-miR-12023	18	0.000161	57307983	NM_174569.2	0.000536389	Bos taurus poly(A) binding protein nuclear 1 (PABPN1), mRNA	NM_174569	PABPN1	282298	NA
NC_037351.1:57288851-57364177	bta-miR-12023	18	0.000161	57307983	NM_174584.2	0.000450111	Bos taurus protein kinase cAMP-activated catalytic subunit alpha (PRKACA), mRNA	NM_174584	PRKACA	282322	Vascular smooth muscle contraction;Parkinson disease;Adrenergic signaling in cardiomyocytes;Retrograde endocannabinoid signaling;Cortisol synthesis and secretion;Apelin signaling pathway;Thermogenesis;Calcium signaling pathway;Renin secretion;MAPK signaling pathway;Dopaminergic synapse;Oxytocin signaling pathway;Aldosterone synthesis and secretion;Cushing syndrome;Circadian entrainment;Melanogene…
NC_037351.1:57288851-57364177	bta-miR-12023	18	0.000161	57307983	NM_175832.2	3.81536e-05	Bos taurus heparin binding growth factor (HDGF), mRNA	NM_175832	HDGF	327953	extracellular space;growth factor activity;heparin binding;positive regulation of cell division;DNA binding
NC_037351.1:57288851-57364177	bta-miR-12023	18	0.000161	57307983	NM_181026.2	0.000604125	Bos taurus surfactant protein D (SFTPD), mRNA	NM_181026	SFTPD	282072	Phagosome;extracellular space;innate immune response;collagen trimer
NC_037351.1:57288851-57364177	bta-miR-12023	18	0.000161	57307983	XM_003586095.5	0.000513536	PREDICTED: Bos taurus membrane associated ring-CH-type finger 9 (MARCH9), mRNA	XM_003586095	2021-03-09	540871	zinc ion binding
NC_037351.1:57288851-57364177	bta-miR-12023	18	0.000161	57307983	XM_010806542.2	0.000152119	PREDICTED: Bos taurus growth differentiation factor 1 (GDF1), mRNA	XM_010806542	GDF1	104968455	growth factor activity
NC_037351.1:57288851-57364177	bta-miR-12023	18	0.000161	57307983	XM_010813696.1	0.000534186	PREDICTED: Bos taurus translation initiation factor IF-2-like (LOC104974567), mRNA	XM_010813696	LOC104974567	104974567	NA
NC_037351.1:57288851-57364177	bta-miR-12023	18	0.000161	57307983	XM_024980941.1	0.000174187	PREDICTED: Bos taurus keratin associated protein 17-1 (KRTAP17-1), mRNA	XM_024980941	KRTAP17-1	100297004	NA
NC_037351.1:57288851-57364177	bta-miR-12023	18	0.000161	57307983	XM_024981432.1	0.000267128	PREDICTED: Bos taurus forkhead box D1 (FOXD1), mRNA	XM_024981432	FOXD1	112442984	NA
NC_037351.1:57288851-57364177	bta-miR-12023	18	0.000161	57307983	XM_024985264.1	0.00026532	PREDICTED: Bos taurus translation initiation factor IF-2-like (LOC112444313), mRNA	XM_024985264	LOC112444313	112444313	NA
NC_037351.1:57288851-57364177	bta-miR-12023	18	0.000161	57307983	XM_024989145.1	0.000496908	PREDICTED: Bos taurus proline-rich proteoglycan 2-like (LOC112445664), mRNA	XM_024989145	LOC112445664	112445664	NA
NC_037351.1:57288851-57364177	bta-miR-12023	18	0.000161	57307983	XM_024997582.1	0.000319953	PREDICTED: Bos taurus collagen alpha-1(I) chain-like (LOC112448269), mRNA	XM_024997582	LOC112448269	112448269	NA
NC_037351.1:57288851-57364177	bta-miR-12023	18	0.000161	57307983	XM_024999763.1	0.000594502	PREDICTED: Bos taurus basic proline-rich protein-like (LOC112448893), mRNA	XM_024999763	LOC112448893	112448893	NA
NC_037351.1:57288851-57364177	bta-miR-1584-5p	20	0.00011	57319575	NM_001046509.1	7.0191e-05	Bos taurus mono-ADP ribosylhydrolase 1 (MACROD1), mRNA	NM_001046509	MACROD1	613568	cellular response to DNA damage stimulus
NC_037351.1:57288851-57364177	bta-miR-1584-5p	20	0.00011	57319575	NM_001075152.1	8.01633e-05	Bos taurus membrane bound O-acyltransferase domain containing 7 (MBOAT7), mRNA	NM_001075152	MBOAT7	504236	NA
NC_037351.1:57288851-57364177	bta-miR-1584-5p	20	0.00011	57319575	NM_001075234.1	8.3581e-05	Bos taurus myosin light chain 9 (MYL9), mRNA	NM_001075234	MYL9	505964	Vascular smooth muscle contraction;Oxytocin signaling pathway;cGMP-PKG signaling pathway;actomyosin
NC_037351.1:57288851-57364177	bta-miR-1584-5p	20	0.00011	57319575	NM_001083774.2	6.6156e-05	Bos taurus coiled-coil-helix-coiled-coil-helix domain containing 10 (CHCHD10), mRNA	NM_001083774	CHCHD10	615846	NA
NC_037351.1:57288851-57364177	bta-miR-1584-5p	20	0.00011	57319575	NM_001101124.1	6.41679e-05	Bos taurus death associated protein kinase 3 (DAPK3), mRNA	NM_001101124	DAPK3	525506	protein homodimerization activity;negative regulation of translation;regulation of actin cytoskeleton reorganization
NC_037351.1:57288851-57364177	bta-miR-1584-5p	20	0.00011	57319575	NM_001102380.2	8.5144e-05	Bos taurus apolipoprotein C2 (APOC2), mRNA	NM_001102380	APOC2	618039	Cholesterol metabolism;chylomicron;very-low-density lipoprotein particle;high-density lipoprotein particle clearance;spherical high-density lipoprotein particle;low-density lipoprotein particle
NC_037351.1:57288851-57364177	bta-miR-1584-5p	20	0.00011	57319575	NM_001105494.1	2.11016e-05	Bos taurus cortexin 1 (CTXN1), mRNA	NM_001105494	CTXN1	100125924	NA
NC_037351.1:57288851-57364177	bta-miR-1584-5p	20	0.00011	57319575	NM_001192364.1	4.7484e-05	Bos taurus zinc finger protein 428 (ZNF428), mRNA	NM_001192364	ZNF428	540173	NA
NC_037351.1:57288851-57364177	bta-miR-1584-5p	20	0.00011	57319575	NM_001192419.1	8.31952e-05	Bos taurus tight junction associated protein 1 (TJAP1), mRNA	NM_001192419	TJAP1	515620	NA
NC_037351.1:57288851-57364177	bta-miR-1584-5p	20	0.00011	57319575	NM_001193066.2	9.41302e-05	Bos taurus MICAL like 1 (MICALL1), mRNA	NM_001193066	MICALL1	517259	neuron projection development;plasma membrane tubulation;Rab GTPase binding;protein localization to endosome
NC_037351.1:57288851-57364177	bta-miR-1584-5p	20	0.00011	57319575	NM_001193197.2	3.4303e-05	Bos taurus tripartite motif containing 47 (TRIM47), mRNA	NM_001193197	TRIM47	618638	protein ubiquitination;ubiquitin-protein transferase activity;zinc ion binding
NC_037351.1:57288851-57364177	bta-miR-1584-5p	20	0.00011	57319575	NM_001193200.1	8.7113e-05	Bos taurus adrenomedullin 2 (ADM2), mRNA	NM_001193200	ADM2	618896	extracellular region
NC_037351.1:57288851-57364177	bta-miR-1584-5p	20	0.00011	57319575	NM_001205375.2	9.5255e-05	Bos taurus family with sequence similarity 71 member E1 (FAM71E1), mRNA	NM_001205375	FAM71E1	617892	NA
NC_037351.1:57288851-57364177	bta-miR-1584-5p	20	0.00011	57319575	NM_001205537.1	8.2261e-05	Bos taurus MyoD family inhibitor (MDFI), mRNA	NM_001205537	MDFI	286808	transcription factor binding
NC_037351.1:57288851-57364177	bta-miR-1584-5p	20	0.00011	57319575	NM_001205862.1	4.5103e-05	Bos taurus complement C1q like 1 (C1QL1), mRNA	NM_001205862	C1QL1	519675	neuron remodeling;collagen trimer
NC_037351.1:57288851-57364177	bta-miR-1584-5p	20	0.00011	57319575	NM_001206022.2	7.31587e-05	Bos taurus poliovirus receptor-related 1 (herpesvirus entry mediator C) (PVRL1), mRNA	NM_001206022	PVRL1	533492	protein homodimerization activity;integral component of presynaptic active zone membrane
NC_037351.1:57288851-57364177	bta-miR-1584-5p	20	0.00011	57319575	NM_001206268.2	7.3686e-05	Bos taurus EPH receptor B4 (EPHB4), mRNA	NM_001206268	EPHB4	515756	NA
NC_037351.1:57288851-57364177	bta-miR-1584-5p	20	0.00011	57319575	NM_173914.2	2.835e-05	Bos taurus galanin and GMAP prepropeptide (GAL), mRNA	NM_173914	GAL	280799	Neuroactive ligand-receptor interaction;extracellular space;neuropeptide signaling pathway
NC_037351.1:57288851-57364177	bta-miR-1584-5p	20	0.00011	57319575	NM_173915.2	5.8397e-05	Bos taurus gastrin (GAST), mRNA	NM_173915	GAST	280800	extracellular space
NC_037351.1:57288851-57364177	bta-miR-1584-5p	20	0.00011	57319575	NM_174526.2	6.613e-05	Bos taurus crystallin beta B1 (CRYBB1), mRNA	NM_174526	CRYBB1	282205	lens development in camera-type eye;structural constituent of eye lens
NC_037351.1:57288851-57364177	bta-miR-1584-5p	20	0.00011	57319575	XM_002690913.5	9.795e-05	PREDICTED: Bos taurus TATA-box binding protein like 2 (TBPL2), mRNA	XM_002690913	TBPL2	615096	nuclear chromatin;transcription regulator complex;DNA-templated transcription, initiation
NC_037351.1:57288851-57364177	bta-miR-1584-5p	20	0.00011	57319575	XM_002691609.5	8.7279e-05	PREDICTED: Bos taurus proline rich transmembrane protein 1B (PRRT1B), mRNA	XM_002691609	PRRT1B	784457	NA
NC_037351.1:57288851-57364177	bta-miR-1584-5p	20	0.00011	57319575	XM_003588002.5	8.7172e-05	PREDICTED: Bos taurus transmembrane protein 72 (TMEM72), mRNA	XM_003588002	TMEM72	513137	NA
NC_037351.1:57288851-57364177	bta-miR-1584-5p	20	0.00011	57319575	XM_010803416.1	9.7687e-05	PREDICTED: Bos taurus basic proline-rich protein-like (LOC104971691), mRNA	XM_010803416	LOC104971691	104971691	NA
NC_037351.1:57288851-57364177	bta-miR-1584-5p	20	0.00011	57319575	XM_015471729.1	1.4128e-05	PREDICTED: Bos taurus myosin light chain 5 (MYL5), mRNA	XM_015471729	MYL5	101907739	NA
NC_037351.1:57288851-57364177	bta-miR-1584-5p	20	0.00011	57319575	XM_015474938.1	6.4164e-05	PREDICTED: Bos taurus proline-rich protein HaeIII subfamily 1-like (LOC107133473), mRNA	XM_015474938	LOC107133473	107133473	NA
NC_037351.1:57288851-57364177	bta-miR-1584-5p	20	0.00011	57319575	XM_015475231.1	1.31125e-05	PREDICTED: Bos taurus transmembrane protein 52 (TMEM52), mRNA	XM_015475231	TMEM52	617403	NA
NC_037351.1:57288851-57364177	bta-miR-1584-5p	20	0.00011	57319575	XM_024990139.1	5.91636e-05	PREDICTED: Bos taurus coiled-coil and C2 domain containing 1B (CC2D1B), mRNA	XM_024990139	CC2D1B	511350	RNA polymerase II cis-regulatory region sequence-specific DNA binding;DNA-binding transcription repressor activity, RNA polymerase II-specific
NC_037351.1:57288851-57364177	bta-miR-1584-5p	20	0.00011	57319575	XM_024992351.1	7.0509e-05	PREDICTED: Bos taurus uncharacterized protein C12orf81-like (LOC112446637), mRNA	XM_024992351	LOC112446637	112446637	NA
NC_037351.1:57288851-57364177	bta-miR-1584-5p	20	0.00011	57319575	XM_024998179.1	7.0496e-05	PREDICTED: Bos taurus ubiquitin associated protein 1 like (UBAP1L), mRNA	XM_024998179	UBAP1L	783141	NA
NC_037351.1:57288851-57364177	bta-miR-2374	21	0.000292	57322628	NM_001014901.1	0.000181181	Bos taurus RNA binding motif protein 14 (RBM14), mRNA	NM_001014901	RBM14	511512	innate immune response;negative regulation of centriole replication;transcription regulator complex
NC_037351.1:57288851-57364177	bta-miR-2374	21	0.000292	57322628	NM_001015624.1	0.000243871	Bos taurus protein arginine methyltransferase 1 (PRMT1), mRNA	NM_001015624	PRMT1	520388	neuron projection development;positive regulation of cell population proliferation;methyl-CpG binding;protein-arginine omega-N monomethyltransferase activity;S-adenosyl-L-methionine binding
NC_037351.1:57288851-57364177	bta-miR-2374	21	0.000292	57322628	NM_001038578.2	0.00018467	Bos taurus coiled-coil glutamate rich protein 1 (CCER1), mRNA	NM_001038578	CCER1	615630	NA
NC_037351.1:57288851-57364177	bta-miR-2374	21	0.000292	57322628	NM_001046440.1	0.000106103	Bos taurus gap junction protein gamma 2 (GJC2), mRNA	NM_001046440	GJC2	538745	cell-cell signaling;gap junction channel activity;connexin complex
NC_037351.1:57288851-57364177	bta-miR-2374	21	0.000292	57322628	NM_001046515.2	0.000143316	Bos taurus DEPP1 autophagy regulator (DEPP1), mRNA	NM_001046515	DEPP1	613715	NA
NC_037351.1:57288851-57364177	bta-miR-2374	21	0.000292	57322628	NM_001075560.1	0.000155429	Bos taurus nudix hydrolase 16 (NUDT16), mRNA	NM_001075560	NUDT16	512320	Metabolic pathways;positive regulation of cell population proliferation;protein homodimerization activity
NC_037351.1:57288851-57364177	bta-miR-2374	21	0.000292	57322628	NM_001075946.1	0.000218141	Bos taurus cell adhesion molecule 3 (CADM3), mRNA	NM_001075946	CADM3	531178	protein homodimerization activity
NC_037351.1:57288851-57364177	bta-miR-2374	21	0.000292	57322628	NM_001076362.2	0.000215464	Bos taurus biogenesis of lysosomal organelles complex 1 subunit 1 (BLOC1S1), mRNA	NM_001076362	BLOC1S1	615149	neuron projection development
NC_037351.1:57288851-57364177	bta-miR-2374	21	0.000292	57322628	NM_001077977.2	0.00028745	Bos taurus potassium voltage-gated channel subfamily E regulatory subunit 1 (KCNE1), mRNA	NM_001077977	KCNE1	528014	Adrenergic signaling in cardiomyocytes
NC_037351.1:57288851-57364177	bta-miR-2374	21	0.000292	57322628	NM_001083373.1	3.0171e-05	Bos taurus cyclin I (CCNI), mRNA	NM_001083373	CCNI	504847	NA
NC_037351.1:57288851-57364177	bta-miR-2374	21	0.000292	57322628	NM_001083533.1	0.000299362	Bos taurus Kruppel like factor 13 (KLF13), mRNA	NM_001083533	KLF13	789710	DNA-binding transcription activator activity, RNA polymerase II-specific;RNA polymerase II cis-regulatory region sequence-specific DNA binding;nuclear chromatin
NC_037351.1:57288851-57364177	bta-miR-2374	21	0.000292	57322628	NM_001100368.2	0.000334474	Bos taurus uncharacterized LOC515358 (LOC515358), mRNA	NM_001100368	LOC515358	515358	NA
NC_037351.1:57288851-57364177	bta-miR-2374	21	0.000292	57322628	NM_001101151.1	0.000137171	Bos taurus nucleic acid binding protein 2 (NABP2), mRNA	NM_001101151	NABP2	533842	cellular response to DNA damage stimulus;DNA binding;G-rich strand telomeric DNA binding
NC_037351.1:57288851-57364177	bta-miR-2374	21	0.000292	57322628	NM_001103312.1	0.0002751	Bos taurus orthopedia homeobox (OTP), mRNA	NM_001103312	OTP	100125232	DNA binding
NC_037351.1:57288851-57364177	bta-miR-2374	21	0.000292	57322628	NM_001105496.1	0.000123166	Bos taurus transmembrane p24 trafficking protein 7 (TMED7), mRNA	NM_001105496	TMED7	100125926	NA
NC_037351.1:57288851-57364177	bta-miR-2374	21	0.000292	57322628	NM_001145793.1	0.000152105	Bos taurus myocyte enhancer factor 2B (MEF2B), mRNA	NM_001145793	MEF2B	100271851	Apelin signaling pathway;cGMP-PKG signaling pathway;DNA-binding transcription activator activity, RNA polymerase II-specific;RNA polymerase II cis-regulatory region sequence-specific DNA binding;cell differentiation;transcription factor binding;protein dimerization activity;transcription regulator complex;transcription regulatory region sequence-specific DNA binding;RNA polymerase II transcriptio…
NC_037351.1:57288851-57364177	bta-miR-2374	21	0.000292	57322628	NM_001191238.2	0.00028636	Bos taurus NCK interacting protein with SH3 domain (NCKIPSD), mRNA	NM_001191238	NCKIPSD	516941	NA
NC_037351.1:57288851-57364177	bta-miR-2374	21	0.000292	57322628	NM_001193110.1	0.000138166	Bos taurus cytidine deaminase (CDA), mRNA	NM_001193110	CDA	616377	Metabolic pathways;zinc ion binding
NC_037351.1:57288851-57364177	bta-miR-2374	21	0.000292	57322628	NM_001205763.1	0.000248162	Bos taurus transmembrane protein 127 (TMEM127), mRNA	NM_001205763	TMEM127	513620	Rab GTPase binding
NC_037351.1:57288851-57364177	bta-miR-2374	21	0.000292	57322628	NM_174102.2	0.00023734	Bos taurus lens intrinsic membrane protein 2 (LIM2), mRNA	NM_174102	LIM2	281282	lens development in camera-type eye;structural constituent of eye lens
NC_037351.1:57288851-57364177	bta-miR-2374	21	0.000292	57322628	NM_174328.2	0.000225283	Bos taurus G protein subunit gamma transducin 2 (GNGT2), mRNA	NM_174328	GNGT2	281797	Retrograde endocannabinoid signaling;Apelin signaling pathway;Dopaminergic synapse;Circadian entrainment
NC_037351.1:57288851-57364177	bta-miR-2374	21	0.000292	57322628	NM_174573.3	0.000224646	Bos taurus peptidoglycan recognition protein 1 (PGLYRP1), mRNA	NM_174573	PGLYRP1	282305	extracellular region;innate immune response;zinc ion binding
NC_037351.1:57288851-57364177	bta-miR-2374	21	0.000292	57322628	XM_002691521.5	9.2136e-05	PREDICTED: Bos taurus mesogenin 1 (MSGN1), mRNA	XM_002691521	MSGN1	521556	protein dimerization activity
NC_037351.1:57288851-57364177	bta-miR-2374	21	0.000292	57322628	XM_002695774.5	0.000162656	PREDICTED: Bos taurus vitelline membrane outer layer 1 homolog (VMO1), mRNA	XM_002695774	VMO1	526730	NA
NC_037351.1:57288851-57364177	bta-miR-2374	21	0.000292	57322628	XM_002697348.5	0.000172436	PREDICTED: Bos taurus mitochondrial coiled-coil domain 1 (MCCD1), mRNA	XM_002697348	MCCD1	617505	NA
NC_037351.1:57288851-57364177	bta-miR-2374	21	0.000292	57322628	XM_005219526.3	0.000227359	PREDICTED: Bos taurus retina and anterior neural fold homeobox protein 2-like (LOC101902766), mRNA	XM_005219526	LOC101902766	101902766	NA
NC_037351.1:57288851-57364177	bta-miR-2374	21	0.000292	57322628	XM_015474207.2	0.0002122	PREDICTED: Bos taurus trophoblast Kunitz domain protein 1 (LOC404105), mRNA	XM_015474207	LOC404105	404105	NA
NC_037351.1:57288851-57364177	bta-miR-2374	21	0.000292	57322628	XM_024989865.1	0.000346205	PREDICTED: Bos taurus basic proline-rich protein-like (LOC112445916), mRNA	XM_024989865	LOC112445916	112445916	NA
NC_037351.1:57288851-57364177	bta-miR-2374	21	0.000292	57322628	XM_024989868.1	0.000146517	PREDICTED: Bos taurus basic salivary proline-rich protein 2-like (LOC112445918), mRNA	XM_024989868	LOC112445918	112445918	NA
NC_037351.1:57288851-57364177	bta-miR-2374	21	0.000292	57322628	XM_024992351.1	0.000323538	PREDICTED: Bos taurus uncharacterized protein C12orf81-like (LOC112446637), mRNA	XM_024992351	LOC112446637	112446637	NA
NC_037351.1:57288851-57364177	bta-miR-2881	18	4e-06	57359035	NM_001007806.2	7.417e-05	Bos taurus prostaglandin E synthase 3 (PTGES3), mRNA	NM_001007806	PTGES3	493638	Metabolic pathways;prostaglandin biosynthetic process
NC_037351.1:57288851-57364177	bta-miR-2881	18	4e-06	57359035	NM_001033608.1	8.6497e-05	Bos taurus macrophage migration inhibitory factor (MIF), mRNA	NM_001033608	MIF	280858	Metabolic pathways;extracellular space;innate immune response
NC_037351.1:57288851-57364177	bta-miR-2881	18	4e-06	57359035	NM_001037483.2	8.5496e-05	Bos taurus RNA polymerase II subunit J (POLR2J), mRNA	NM_001037483	POLR2J	540428	protein dimerization activity;DNA binding
NC_037351.1:57288851-57364177	bta-miR-2881	18	4e-06	57359035	NM_001046468.1	0.000105192	Bos taurus protein kinase C and casein kinase substrate in neurons 2 (PACSIN2), mRNA	NM_001046468	PACSIN2	540107	caveola assembly;plasma membrane tubulation;protein localization to endosome
NC_037351.1:57288851-57364177	bta-miR-2881	18	4e-06	57359035	NM_001075947.1	6.01292e-05	Bos taurus F-box and leucine rich repeat protein 14 (FBXL14), mRNA	NM_001075947	FBXL14	531211	protein ubiquitination;ubiquitin-protein transferase activity;ubiquitin-dependent protein catabolic process;SCF ubiquitin ligase complex
NC_037351.1:57288851-57364177	bta-miR-2881	18	4e-06	57359035	NM_001076183.1	6.6352e-05	Bos taurus cannabinoid receptor interacting protein 1 (CNRIP1), mRNA	NM_001076183	CNRIP1	539715	protein C-terminus binding
NC_037351.1:57288851-57364177	bta-miR-2881	18	4e-06	57359035	NM_001076843.1	0.000101143	Bos taurus solute carrier family 30 member 3 (SLC30A3), mRNA	NM_001076843	SLC30A3	512803	NA
NC_037351.1:57288851-57364177	bta-miR-2881	18	4e-06	57359035	NM_001101899.1	9.81141e-05	Bos taurus synoviolin 1 (SYVN1), mRNA	NM_001101899	SYVN1	508358	Ubiquitin mediated proteolysis;Hrd1p ubiquitin ligase ERAD-L complex
NC_037351.1:57288851-57364177	bta-miR-2881	18	4e-06	57359035	NM_001115084.1	3.512e-05	Bos taurus beta-defensin 10 (DEFB10), mRNA	NM_001115084	DEFB10	100141457	extracellular space;defense response to bacterium
NC_037351.1:57288851-57364177	bta-miR-2881	18	4e-06	57359035	NM_001193062.1	9.71495e-05	Bos taurus Rho GTPase activating protein 1 (ARHGAP1), mRNA	NM_001193062	ARHGAP1	512817	Rab GTPase binding
NC_037351.1:57288851-57364177	bta-miR-2881	18	4e-06	57359035	NM_001193199.1	5.81255e-05	Bos taurus mitogen-activated protein kinase 8 interacting protein 2 (MAPK8IP2), mRNA	NM_001193199	MAPK8IP2	618893	MAPK signaling pathway;regulation of AMPA receptor activity;mating behavior
NC_037351.1:57288851-57364177	bta-miR-2881	18	4e-06	57359035	NM_001205871.1	9.416e-05	Bos taurus homeobox D12 (HOXD12), mRNA	NM_001205871	HOXD12	520423	transcription regulator complex;DNA binding
NC_037351.1:57288851-57364177	bta-miR-2881	18	4e-06	57359035	NM_001206294.1	9.25e-05	Bos taurus GIPC PDZ domain containing family member 3 (GIPC3), mRNA	NM_001206294	GIPC3	618265	NA
NC_037351.1:57288851-57364177	bta-miR-2881	18	4e-06	57359035	NM_001206834.1	5.5166e-05	Bos taurus integrin subunit beta like 1 (ITGBL1), mRNA	NM_001206834	ITGBL1	533449	NA
NC_037351.1:57288851-57364177	bta-miR-2881	18	4e-06	57359035	NM_001281906.1	6.51e-05	Bos taurus V-set pre-B cell surrogate light chain 3 (VPREB3), mRNA	NM_001281906	VPREB3	615795	extracellular space
NC_037351.1:57288851-57364177	bta-miR-2881	18	4e-06	57359035	NM_174283.2	6.1493e-05	Bos taurus complexin 2 (CPLX2), mRNA	NM_174283	CPLX2	281711	NA
NC_037351.1:57288851-57364177	bta-miR-2881	18	4e-06	57359035	XM_002685117.3	1.9311e-05	PREDICTED: Bos taurus keratin-associated protein 12-2 (LOC782628), mRNA	XM_002685117	LOC782628	782628	keratin filament
NC_037351.1:57288851-57364177	bta-miR-2881	18	4e-06	57359035	XM_002694719.5	8.5618e-05	PREDICTED: Bos taurus V-set and transmembrane domain containing 2B (VSTM2B), mRNA	XM_002694719	VSTM2B	790185	NA
NC_037351.1:57288851-57364177	bta-miR-2881	18	4e-06	57359035	XM_002697213.4	0.000104423	PREDICTED: Bos taurus colipase like 2 (CLPSL2), mRNA	XM_002697213	CLPSL2	100297290	extracellular region
NC_037351.1:57288851-57364177	bta-miR-2881	18	4e-06	57359035	XM_005215082.1	6.2457e-05	PREDICTED: Bos taurus basic proline-rich protein-like (LOC101904896), mRNA	XM_005215082	LOC101904896	101904896	NA
NC_037351.1:57288851-57364177	bta-miR-2881	18	4e-06	57359035	XM_010803416.1	2.5419e-05	PREDICTED: Bos taurus basic proline-rich protein-like (LOC104971691), mRNA	XM_010803416	LOC104971691	104971691	NA
NC_037351.1:57288851-57364177	bta-miR-2881	18	4e-06	57359035	XM_010803840.1	9.7835e-05	PREDICTED: Bos taurus basic salivary proline-rich protein 4-like (LOC104971855), mRNA	XM_010803840	LOC104971855	104971855	NA
NC_037351.1:57288851-57364177	bta-miR-2881	18	4e-06	57359035	XM_010815678.1	5.1329e-05	PREDICTED: Bos taurus translation initiation factor IF-2-like (LOC104974975), mRNA	XM_010815678	LOC104974975	104974975	NA
NC_037351.1:57288851-57364177	bta-miR-2881	18	4e-06	57359035	XM_015461222.1	4.6328e-05	PREDICTED: Bos taurus uncharacterized protein MISP3-like (LOC107131968), mRNA	XM_015461222	LOC107131968	107131968	NA
NC_037351.1:57288851-57364177	bta-miR-2881	18	4e-06	57359035	XM_024980580.1	8.4297e-05	PREDICTED: Bos taurus translation initiation factor IF-2-like (LOC112442588), mRNA	XM_024980580	LOC112442588	112442588	NA
NC_037351.1:57288851-57364177	bta-miR-2881	18	4e-06	57359035	XM_024989865.1	5.375e-05	PREDICTED: Bos taurus basic proline-rich protein-like (LOC112445916), mRNA	XM_024989865	LOC112445916	112445916	NA
NC_037351.1:57288851-57364177	bta-miR-2881	18	4e-06	57359035	XM_024992351.1	9.3762e-05	PREDICTED: Bos taurus uncharacterized protein C12orf81-like (LOC112446637), mRNA	XM_024992351	LOC112446637	112446637	NA
NC_037351.1:57288851-57364177	bta-miR-2881	18	4e-06	57359035	XM_024993479.1	6.4984e-05	PREDICTED: Bos taurus translation initiation factor IF-2-like (LOC112447024), mRNA	XM_024993479	LOC112447024	112447024	NA
NC_037351.1:57288851-57364177	bta-miR-2881	18	4e-06	57359035	XM_024999763.1	7.8534e-05	PREDICTED: Bos taurus basic proline-rich protein-like (LOC112448893), mRNA	XM_024999763	LOC112448893	112448893	NA
NC_037351.1:57288851-57364177	bta-miR-2881	18	4e-06	57359035	XM_025000898.1	1.9952e-05	PREDICTED: Bos taurus uncharacterized LOC112449236 (LOC112449236), mRNA	XM_025000898	LOC112449236	112449236	NA
NC_037351.1:57288851-57364177	bta-miR-1777b	20	0.000138	57359036	NM_001040605.2	2.783e-05	Bos taurus fibroblast growth factor 4 (FGF4), mRNA	NM_001040605	FGF4	618474	MAPK signaling pathway;extracellular space;growth factor activity;extracellular region;cell differentiation;fibroblast growth factor receptor signaling pathway;positive regulation of cell population proliferation;fibroblast growth factor receptor binding;positive regulation of cell division;positive regulation of protein phosphorylation
NC_037351.1:57288851-57364177	bta-miR-1777b	20	0.000138	57359036	NM_001075692.1	2.9145e-05	Bos taurus microtubule associated scaffold protein 1 (MTUS1), mRNA	NM_001075692	MTUS1	515016	NA
NC_037351.1:57288851-57364177	bta-miR-1777b	20	0.000138	57359036	NM_001099078.1	2.5125e-05	Bos taurus Wnt family member 10A (WNT10A), mRNA	NM_001099078	WNT10A	537330	Cushing syndrome;Melanogenesis;extracellular space;neuron differentiation
NC_037351.1:57288851-57364177	bta-miR-1777b	20	0.000138	57359036	NM_001102225.1	3.7877e-05	Bos taurus pannexin 2 (PANX2), mRNA	NM_001102225	PANX2	539070	cell-cell signaling
NC_037351.1:57288851-57364177	bta-miR-1777b	20	0.000138	57359036	NM_001102554.2	1.81326e-05	Bos taurus G protein subunit alpha L (GNAL), mRNA	NM_001102554	GNAL	100124520	Parkinson disease;Calcium signaling pathway;Dopaminergic synapse;G protein-coupled receptor binding
NC_037351.1:57288851-57364177	bta-miR-1777b	20	0.000138	57359036	NM_001110185.2	3.3226e-05	Bos taurus chromosome 15 C11orf91 homolog (C15H11orf91), mRNA	NM_001110185	C15H11orf91	781657	NA
NC_037351.1:57288851-57364177	bta-miR-1777b	20	0.000138	57359036	NM_001191335.2	2.5243e-05	Bos taurus homeobox B2 (HOXB2), mRNA	NM_001191335	HOXB2	616129	DNA-binding transcription activator activity, RNA polymerase II-specific
NC_037351.1:57288851-57364177	bta-miR-1777b	20	0.000138	57359036	NM_001192422.1	2.3927e-05	Bos taurus activating transcription factor 5 (ATF5), mRNA	NM_001192422	ATF5	515654	transcription regulator complex
NC_037351.1:57288851-57364177	bta-miR-1777b	20	0.000138	57359036	NM_001192996.1	2.31818e-05	Bos taurus phosphatidylinositol glycan anchor biosynthesis class T (PIGT), mRNA	NM_001192996	PIGT	504724	Metabolic pathways;neuron differentiation
NC_037351.1:57288851-57364177	bta-miR-1777b	20	0.000138	57359036	NM_001193013.2	3.61186e-05	Bos taurus WASP family member 3 (WASF3), mRNA	NM_001193013	WASF3	540674	NA
NC_037351.1:57288851-57364177	bta-miR-1777b	20	0.000138	57359036	NM_001193070.2	9.98e-06	Bos taurus protein phosphatase 1 regulatory inhibitor subunit 14A (PPP1R14A), mRNA	NM_001193070	PPP1R14A	615348	Vascular smooth muscle contraction;protein serine/threonine phosphatase inhibitor activity
NC_037351.1:57288851-57364177	bta-miR-1777b	20	0.000138	57359036	NM_001206154.1	2.8125e-05	Bos taurus sphingolipid transporter 2 (SPNS2), mRNA	NM_001206154	SPNS2	613889	NA
NC_037351.1:57288851-57364177	bta-miR-1777b	20	0.000138	57359036	NM_001206290.1	6.3e-06	Bos taurus mex-3 RNA binding family member A (MEX3A), mRNA	NM_001206290	MEX3A	618154	NA
NC_037351.1:57288851-57364177	bta-miR-1777b	20	0.000138	57359036	NM_178322.3	3.655e-05	Bos taurus endozepine-like peptide 2 (DBIL5), mRNA	NM_178322	DBIL5	353112	NA
NC_037351.1:57288851-57364177	bta-miR-1777b	20	0.000138	57359036	XM_002689137.5	2.71036e-05	PREDICTED: Bos taurus tubulin polyglutamylase complex subunit 1 (TPGS1), mRNA	XM_002689137	TPGS1	505683	microtubule binding
NC_037351.1:57288851-57364177	bta-miR-1777b	20	0.000138	57359036	XM_002696210.3	3.7152e-05	PREDICTED: Bos taurus potassium channel tetramerization domain containing 2 (KCTD2), mRNA	XM_002696210	KCTD2	789539	proteasome-mediated ubiquitin-dependent protein catabolic process
NC_037351.1:57288851-57364177	bta-miR-1777b	20	0.000138	57359036	XM_015460308.2	1.51e-05	PREDICTED: Bos taurus C1q and TNF related 8 (C1QTNF8), mRNA	XM_015460308	C1QTNF8	524646	extracellular region;positive regulation of cell motility;collagen trimer
NC_037351.1:57288851-57364177	bta-miR-1777b	20	0.000138	57359036	XM_015473571.2	9.144e-06	PREDICTED: Bos taurus matrilin 3 (MATN3), mRNA	XM_015473571	MATN3	540041	cartilage development;collagen-containing extracellular matrix
NC_037351.1:57288851-57364177	bta-miR-1777b	20	0.000138	57359036	XM_024980580.1	3.1299e-05	PREDICTED: Bos taurus translation initiation factor IF-2-like (LOC112442588), mRNA	XM_024980580	LOC112442588	112442588	NA
NC_037351.1:57288851-57364177	bta-miR-1777b	20	0.000138	57359036	XM_024981432.1	2.11335e-05	PREDICTED: Bos taurus forkhead box D1 (FOXD1), mRNA	XM_024981432	FOXD1	112442984	NA
NC_037351.1:57288851-57364177	bta-miR-1777b	20	0.000138	57359036	XM_024985264.1	3.2442e-05	PREDICTED: Bos taurus translation initiation factor IF-2-like (LOC112444313), mRNA	XM_024985264	LOC112444313	112444313	NA
NC_037351.1:57288851-57364177	bta-miR-1777b	20	0.000138	57359036	XM_024987520.1	1.2314e-05	PREDICTED: Bos taurus basic proline-rich protein-like (LOC112444888), mRNA	XM_024987520	LOC112444888	112444888	NA
NC_037351.1:57288851-57364177	bta-miR-1777b	20	0.000138	57359036	XM_024988409.1	2.53e-05	PREDICTED: Bos taurus ferritin heavy chain-like (LOC112445020), mRNA	XM_024988409	LOC112445020	112445020	NA
NC_037351.1:57288851-57364177	bta-miR-1777b	20	0.000138	57359036	XM_024989822.1	1.411e-05	PREDICTED: Bos taurus late cornified envelope protein 5A-like (LOC786364), mRNA	XM_024989822	LOC786364	786364	NA
NC_037351.1:57288851-57364177	bta-miR-1777b	20	0.000138	57359036	XM_024989865.1	9.193e-06	PREDICTED: Bos taurus basic proline-rich protein-like (LOC112445916), mRNA	XM_024989865	LOC112445916	112445916	NA
NC_037351.1:57288851-57364177	bta-miR-1777b	20	0.000138	57359036	XM_024993785.1	3.1343e-05	PREDICTED: Bos taurus NK1 homeobox 1 (NKX1-1), mRNA	XM_024993785	NKX1-1	112447172	RNA polymerase II cis-regulatory region sequence-specific DNA binding;cell differentiation
NC_037351.1:57288851-57364177	bta-miR-1777b	20	0.000138	57359036	XM_024994816.1	3.03e-05	PREDICTED: Bos taurus Kruppel like factor 2 (KLF2), mRNA	XM_024994816	KLF2	520939	Fluid shear stress and atherosclerosis;Apelin signaling pathway;nuclear chromatin;regulation of gene expression, epigenetic;transcription regulatory region sequence-specific DNA binding
NC_037351.1:57288851-57364177	bta-miR-1777b	20	0.000138	57359036	XM_024997582.1	2.7256e-05	PREDICTED: Bos taurus collagen alpha-1(I) chain-like (LOC112448269), mRNA	XM_024997582	LOC112448269	112448269	NA
NC_037351.1:57288851-57364177	bta-miR-1777b	20	0.000138	57359036	XM_024999399.1	1.6544e-05	PREDICTED: Bos taurus translation initiation factor IF-2-like (LOC112448773), mRNA	XM_024999399	LOC112448773	112448773	NA
NC_037351.1:57288851-57364177	bta-miR-1777b	20	0.000138	57359036	XM_025000898.1	2.0961e-05	PREDICTED: Bos taurus uncharacterized LOC112449236 (LOC112449236), mRNA	XM_025000898	LOC112449236	112449236	NA
NC_037351.1:57288851-57364177	bta-miR-1777a	20	0.000214	57359036	NM_001038556.2	4.8916e-05	Bos taurus matrix metallopeptidase 23 (MMP23), mRNA	NM_001038556	MMP23	527590	extracellular space;zinc ion binding
NC_037351.1:57288851-57364177	bta-miR-1777a	20	0.000214	57359036	NM_001040605.2	1.485e-05	Bos taurus fibroblast growth factor 4 (FGF4), mRNA	NM_001040605	FGF4	618474	MAPK signaling pathway;extracellular space;growth factor activity;extracellular region;cell differentiation;fibroblast growth factor receptor signaling pathway;positive regulation of cell population proliferation;fibroblast growth factor receptor binding;positive regulation of cell division;positive regulation of protein phosphorylation
NC_037351.1:57288851-57364177	bta-miR-1777a	20	0.000214	57359036	NM_001099078.1	3.8125e-05	Bos taurus Wnt family member 10A (WNT10A), mRNA	NM_001099078	WNT10A	537330	Cushing syndrome;Melanogenesis;extracellular space;neuron differentiation
NC_037351.1:57288851-57364177	bta-miR-1777a	20	0.000214	57359036	NM_001102225.1	5.1877e-05	Bos taurus pannexin 2 (PANX2), mRNA	NM_001102225	PANX2	539070	cell-cell signaling
NC_037351.1:57288851-57364177	bta-miR-1777a	20	0.000214	57359036	NM_001102554.2	5.91327e-05	Bos taurus G protein subunit alpha L (GNAL), mRNA	NM_001102554	GNAL	100124520	Parkinson disease;Calcium signaling pathway;Dopaminergic synapse;G protein-coupled receptor binding
NC_037351.1:57288851-57364177	bta-miR-1777a	20	0.000214	57359036	NM_001135578.1	4.324e-05	Bos taurus small integral membrane protein 13 (SMIM13), mRNA	NM_001135578	SMIM13	100140337	NA
NC_037351.1:57288851-57364177	bta-miR-1777a	20	0.000214	57359036	NM_001191335.2	4.0246e-05	Bos taurus homeobox B2 (HOXB2), mRNA	NM_001191335	HOXB2	616129	DNA-binding transcription activator activity, RNA polymerase II-specific
NC_037351.1:57288851-57364177	bta-miR-1777a	20	0.000214	57359036	NM_001191372.2	3.8353e-05	Bos taurus SAP30 like (SAP30L), mRNA	NM_001191372	SAP30L	533462	zinc ion binding
NC_037351.1:57288851-57364177	bta-miR-1777a	20	0.000214	57359036	NM_001192996.1	4.71819e-05	Bos taurus phosphatidylinositol glycan anchor biosynthesis class T (PIGT), mRNA	NM_001192996	PIGT	504724	Metabolic pathways;neuron differentiation
NC_037351.1:57288851-57364177	bta-miR-1777a	20	0.000214	57359036	NM_001193070.2	3.199e-05	Bos taurus protein phosphatase 1 regulatory inhibitor subunit 14A (PPP1R14A), mRNA	NM_001193070	PPP1R14A	615348	Vascular smooth muscle contraction;protein serine/threonine phosphatase inhibitor activity
NC_037351.1:57288851-57364177	bta-miR-1777a	20	0.000214	57359036	NM_001206290.1	1.1301e-05	Bos taurus mex-3 RNA binding family member A (MEX3A), mRNA	NM_001206290	MEX3A	618154	NA
NC_037351.1:57288851-57364177	bta-miR-1777a	20	0.000214	57359036	NM_001281920.1	5.457e-05	Bos taurus folliculogenesis specific bHLH transcription factor (FIGLA), mRNA	NM_001281920	FIGLA	528891	transcription factor binding;protein dimerization activity;transcription regulator complex;RNA polymerase II transcription regulatory region sequence-specific DNA binding;developmental process
NC_037351.1:57288851-57364177	bta-miR-1777a	20	0.000214	57359036	NM_178322.3	5.755e-05	Bos taurus endozepine-like peptide 2 (DBIL5), mRNA	NM_178322	DBIL5	353112	NA
NC_037351.1:57288851-57364177	bta-miR-1777a	20	0.000214	57359036	XM_002688445.5	3.5283e-05	PREDICTED: Bos taurus solute carrier family 26 member 1 (SLC26A1), mRNA	XM_002688445	SLC26A1	100140312	sulfate transmembrane transport;bicarbonate transport
NC_037351.1:57288851-57364177	bta-miR-1777a	20	0.000214	57359036	XM_002696210.3	5.1152e-05	PREDICTED: Bos taurus potassium channel tetramerization domain containing 2 (KCTD2), mRNA	XM_002696210	KCTD2	789539	proteasome-mediated ubiquitin-dependent protein catabolic process
NC_037351.1:57288851-57364177	bta-miR-1777a	20	0.000214	57359036	XM_005202517.4	3.5439e-05	PREDICTED: Bos taurus uncharacterized LOC101904069 (LOC101904069), mRNA	XM_005202517	LOC101904069	101904069	NA
NC_037351.1:57288851-57364177	bta-miR-1777a	20	0.000214	57359036	XM_010803416.1	5.7675e-05	PREDICTED: Bos taurus basic proline-rich protein-like (LOC104971691), mRNA	XM_010803416	LOC104971691	104971691	NA
NC_037351.1:57288851-57364177	bta-miR-1777a	20	0.000214	57359036	XM_010817352.3	5.01335e-05	PREDICTED: Bos taurus LBH domain containing 2 (LBHD2), mRNA	XM_010817352	LBHD2	104975451	NA
NC_037351.1:57288851-57364177	bta-miR-1777a	20	0.000214	57359036	XM_015460308.2	4.7101e-05	PREDICTED: Bos taurus C1q and TNF related 8 (C1QTNF8), mRNA	XM_015460308	C1QTNF8	524646	extracellular region;positive regulation of cell motility;collagen trimer
NC_037351.1:57288851-57364177	bta-miR-1777a	20	0.000214	57359036	XM_015473571.2	8.147e-06	PREDICTED: Bos taurus matrilin 3 (MATN3), mRNA	XM_015473571	MATN3	540041	cartilage development;collagen-containing extracellular matrix
NC_037351.1:57288851-57364177	bta-miR-1777a	20	0.000214	57359036	XM_024978871.1	4.1134e-05	PREDICTED: Bos taurus proline-rich protein 2-like (LOC112442244), mRNA	XM_024978871	LOC112442244	112442244	NA
NC_037351.1:57288851-57364177	bta-miR-1777a	20	0.000214	57359036	XM_024980580.1	4.9299e-05	PREDICTED: Bos taurus translation initiation factor IF-2-like (LOC112442588), mRNA	XM_024980580	LOC112442588	112442588	NA
NC_037351.1:57288851-57364177	bta-miR-1777a	20	0.000214	57359036	XM_024981432.1	2.91335e-05	PREDICTED: Bos taurus forkhead box D1 (FOXD1), mRNA	XM_024981432	FOXD1	112442984	NA
NC_037351.1:57288851-57364177	bta-miR-1777a	20	0.000214	57359036	XM_024987520.1	3.9315e-05	PREDICTED: Bos taurus basic proline-rich protein-like (LOC112444888), mRNA	XM_024987520	LOC112444888	112444888	NA
NC_037351.1:57288851-57364177	bta-miR-1777a	20	0.000214	57359036	XM_024989822.1	4.0111e-05	PREDICTED: Bos taurus late cornified envelope protein 5A-like (LOC786364), mRNA	XM_024989822	LOC786364	786364	NA
NC_037351.1:57288851-57364177	bta-miR-1777a	20	0.000214	57359036	XM_024989863.1	4.748e-05	PREDICTED: Bos taurus ventral anterior homeobox 1-like (LOC112445915), mRNA	XM_024989863	LOC112445915	112445915	NA
NC_037351.1:57288851-57364177	bta-miR-1777a	20	0.000214	57359036	XM_024989865.1	3.7194e-05	PREDICTED: Bos taurus basic proline-rich protein-like (LOC112445916), mRNA	XM_024989865	LOC112445916	112445916	NA
NC_037351.1:57288851-57364177	bta-miR-1777a	20	0.000214	57359036	XM_024997582.1	4.6259e-05	PREDICTED: Bos taurus collagen alpha-1(I) chain-like (LOC112448269), mRNA	XM_024997582	LOC112448269	112448269	NA
NC_037351.1:57288851-57364177	bta-miR-1777a	20	0.000214	57359036	XM_024999399.1	4.4545e-05	PREDICTED: Bos taurus translation initiation factor IF-2-like (LOC112448773), mRNA	XM_024999399	LOC112448773	112448773	NA
NC_037351.1:57288851-57364177	bta-miR-1777a	20	0.000214	57359036	XM_025000898.1	2.3962e-05	PREDICTED: Bos taurus uncharacterized LOC112449236 (LOC112449236), mRNA	XM_025000898	LOC112449236	112449236	NA
NC_037351.1:57288851-57364177	bta-miR-11988	22	1.5e-05	57316928	NM_001015563.1	0.00113517	Bos taurus phosphatidylinositol glycan anchor biosynthesis class M (PIGM), mRNA	NM_001015563	PIGM	509680	Metabolic pathways
NC_037351.1:57288851-57364177	bta-miR-11988	22	1.5e-05	57316928	NM_001035415.2	0.000158114	Bos taurus ethylmalonyl-CoA decarboxylase 1 (ECHDC1), mRNA	NM_001035415	ECHDC1	536284	Metabolic pathways;fatty acid beta-oxidation
NC_037351.1:57288851-57364177	bta-miR-11988	22	1.5e-05	57316928	NM_001038048.2	0.0109562	Bos taurus nucleoporin 50 (NUP50), mRNA	NM_001038048	NUP50	506836	nuclear membrane
NC_037351.1:57288851-57364177	bta-miR-11988	22	1.5e-05	57316928	NM_001076185.1	0.000606134	Bos taurus FAM20B glycosaminoglycan xylosylkinase (FAM20B), mRNA	NM_001076185	FAM20B	539755	NA
NC_037351.1:57288851-57364177	bta-miR-11988	22	1.5e-05	57316928	NM_001076356.1	0.000158128	Bos taurus nipsnap homolog 1 (NIPSNAP1), mRNA	NM_001076356	NIPSNAP1	614972	synaptic membrane
NC_037351.1:57288851-57364177	bta-miR-11988	22	1.5e-05	57316928	NM_001076849.1	0.000916159	Bos taurus STN1 subunit of CST complex (STN1), mRNA	NM_001076849	STN1	514213	telomere maintenance via telomere lengthening
NC_037351.1:57288851-57364177	bta-miR-11988	22	1.5e-05	57316928	NM_001077967.2	0.00265372	Bos taurus colipase (CLPS), mRNA	NM_001077967	CLPS	525923	extracellular region
NC_037351.1:57288851-57364177	bta-miR-11988	22	1.5e-05	57316928	NM_001078105.1	0.000165101	Bos taurus cysteine and tyrosine rich 1 (CYYR1), mRNA	NM_001078105	CYYR1	768230	NA
NC_037351.1:57288851-57364177	bta-miR-11988	22	1.5e-05	57316928	NM_001101269.2	0.000739162	Bos taurus neurensin 2 (NRSN2), mRNA	NM_001101269	NRSN2	617951	NA
NC_037351.1:57288851-57364177	bta-miR-11988	22	1.5e-05	57316928	NM_001103254.1	0.000145661	Bos taurus alkaline ceramidase 1 (ACER1), mRNA	NM_001103254	ACER1	518021	Sphingolipid metabolism;Metabolic pathways;ceramide catabolic process
NC_037351.1:57288851-57364177	bta-miR-11988	22	1.5e-05	57316928	NM_001103275.1	0.000548116	Bos taurus acyl-CoA thioesterase 11 (ACOT11), mRNA	NM_001103275	ACOT11	533609	NA
NC_037351.1:57288851-57364177	bta-miR-11988	22	1.5e-05	57316928	NM_001105429.1	0.00550616	Bos taurus ephrin A3 (EFNA3), mRNA	NM_001105429	EFNA3	540776	MAPK signaling pathway
NC_037351.1:57288851-57364177	bta-miR-11988	22	1.5e-05	57316928	NM_001105478.1	3.9557e-05	Bos taurus secreted seminal-vesicle Ly-6 protein 1 (SSLP1), mRNA	NM_001105478	SSLP1	100125878	extracellular region
NC_037351.1:57288851-57364177	bta-miR-11988	22	1.5e-05	57316928	NM_001191203.1	0.00964061	Bos taurus thyroid hormone receptor interactor 12 (TRIP12), mRNA	NM_001191203	TRIP12	514387	Ubiquitin mediated proteolysis;cellular response to DNA damage stimulus;negative regulation of double-strand break repair;ubiquitin-dependent protein catabolic process
NC_037351.1:57288851-57364177	bta-miR-11988	22	1.5e-05	57316928	NM_001192736.1	0.00107915	Bos taurus galactosidase alpha (GLA), mRNA	NM_001192736	GLA	532742	Glycosphingolipid biosynthesis - globo and isoglobo series;Sphingolipid metabolism;Metabolic pathways;extracellular region;protein homodimerization activity
NC_037351.1:57288851-57364177	bta-miR-11988	22	1.5e-05	57316928	NM_001206238.1	0.00919416	Bos taurus NK6 homeobox 1 (NKX6-1), mRNA	NM_001206238	NKX6-1	616211	regulation of axon extension;neuron migration
NC_037351.1:57288851-57364177	bta-miR-11988	22	1.5e-05	57316928	NM_173907.2	0.00073917	Bos taurus dopa decarboxylase (DDC), mRNA	NM_173907	DDC	280762	Dopaminergic synapse;Metabolic pathways;pyridoxal phosphate binding
NC_037351.1:57288851-57364177	bta-miR-11988	22	1.5e-05	57316928	NM_174049.2	0.00939516	Bos taurus enolase 1 (ENO1), mRNA	NM_174049	ENO1	281141	Biosynthesis of amino acids;Metabolic pathways;canonical glycolysis
NC_037351.1:57288851-57364177	bta-miR-11988	22	1.5e-05	57316928	NM_174233.2	6.41976e-05	Bos taurus angiotensin II receptor type 1 (AGTR1), mRNA	NM_174233	AGTR1	281607	Vascular smooth muscle contraction;Adrenergic signaling in cardiomyocytes;Cortisol synthesis and secretion;Neuroactive ligand-receptor interaction;Apelin signaling pathway;Calcium signaling pathway;Renin secretion;Aldosterone synthesis and secretion;Cushing syndrome;cGMP-PKG signaling pathway
NC_037351.1:57288851-57364177	bta-miR-11988	22	1.5e-05	57316928	XM_002688584.2	0.0104107	PREDICTED: Bos taurus olfactory receptor 1361 (LOC789246), mRNA	XM_002688584	LOC789246	789246	NA
NC_037351.1:57288851-57364177	bta-miR-11988	22	1.5e-05	57316928	XM_002694095.6	0.00206719	PREDICTED: Bos taurus ankyrin repeat domain 45 (ANKRD45), mRNA	XM_002694095	ANKRD45	100336740	NA
NC_037351.1:57288851-57364177	bta-miR-11988	22	1.5e-05	57316928	XM_002695683.6	0.00206718	PREDICTED: Bos taurus Rab interacting lysosomal protein (RILP), mRNA	XM_002695683	RILP	783642	Phagosome;protein dimerization activity;endosome transport via multivesicular body sorting pathway;Rab GTPase binding
NC_037351.1:57288851-57364177	bta-miR-11988	22	1.5e-05	57316928	XM_002699469.5	0.000739149	PREDICTED: Bos taurus solute carrier family 25 member 43 (SLC25A43), mRNA	XM_002699469	SLC25A43	535541	NA
NC_037351.1:57288851-57364177	bta-miR-11988	22	1.5e-05	57316928	XM_003585821.5	6.41972e-05	PREDICTED: Bos taurus antigen-presenting glycoprotein CD1d-like (LOC788175), mRNA	XM_003585821	LOC788175	788175	NA
NC_037351.1:57288851-57364177	bta-miR-11988	22	1.5e-05	57316928	XM_015460985.2	0.0044671	PREDICTED: Bos taurus basic salivary proline-rich protein 1-like (LOC107131929), mRNA	XM_015460985	LOC107131929	107131929	NA
NC_037351.1:57288851-57364177	bta-miR-11988	22	1.5e-05	57316928	XM_015471904.2	0.00534376	PREDICTED: Bos taurus olfactory receptor-like protein OLF4 (LOC787665), mRNA	XM_015471904	LOC787665	787665	NA
NC_037351.1:57288851-57364177	bta-miR-11988	22	1.5e-05	57316928	XM_024979476.1	0.0004819	PREDICTED: Bos taurus zinc finger protein 28 (LOC100139360), mRNA	XM_024979476	LOC100139360	100139360	NA
NC_037351.1:57288851-57364177	bta-miR-11988	22	1.5e-05	57316928	XM_024985183.1	0.000235626	PREDICTED: Bos taurus zinc-finger homeodomain protein 9 (LOC112444289), mRNA	XM_024985183	LOC112444289	112444289	NA
NC_037351.1:57288851-57364177	bta-miR-11988	22	1.5e-05	57316928	XM_024997652.1	0.0099394	PREDICTED: Bos taurus collagen alpha chain-like (LOC112448272), mRNA	XM_024997652	LOC112448272	112448272	NA
NC_037351.1:57288851-57364177	bta-miR-11988	22	1.5e-05	57316928	XM_025002009.1	0.00206711	PREDICTED: Bos taurus uncharacterized LOC112449602 (LOC112449602), mRNA	XM_025002009	LOC112449602	112449602	NA
NC_037346.1:48207986-48238757	bta-miR-1777b	20	0.001397	48217823	NM_001040605.2	2.783e-05	Bos taurus fibroblast growth factor 4 (FGF4), mRNA	NM_001040605	FGF4	618474	MAPK signaling pathway;extracellular space;growth factor activity;extracellular region;cell differentiation;fibroblast growth factor receptor signaling pathway;positive regulation of cell population proliferation;fibroblast growth factor receptor binding;positive regulation of cell division;positive regulation of protein phosphorylation
NC_037346.1:48207986-48238757	bta-miR-1777b	20	0.001397	48217823	NM_001075692.1	2.9145e-05	Bos taurus microtubule associated scaffold protein 1 (MTUS1), mRNA	NM_001075692	MTUS1	515016	NA
NC_037346.1:48207986-48238757	bta-miR-1777b	20	0.001397	48217823	NM_001099078.1	2.5125e-05	Bos taurus Wnt family member 10A (WNT10A), mRNA	NM_001099078	WNT10A	537330	Cushing syndrome;Melanogenesis;extracellular space;neuron differentiation
NC_037346.1:48207986-48238757	bta-miR-1777b	20	0.001397	48217823	NM_001102225.1	3.7877e-05	Bos taurus pannexin 2 (PANX2), mRNA	NM_001102225	PANX2	539070	cell-cell signaling
NC_037346.1:48207986-48238757	bta-miR-1777b	20	0.001397	48217823	NM_001102554.2	1.81326e-05	Bos taurus G protein subunit alpha L (GNAL), mRNA	NM_001102554	GNAL	100124520	Parkinson disease;Calcium signaling pathway;Dopaminergic synapse;G protein-coupled receptor binding
NC_037346.1:48207986-48238757	bta-miR-1777b	20	0.001397	48217823	NM_001110185.2	3.3226e-05	Bos taurus chromosome 15 C11orf91 homolog (C15H11orf91), mRNA	NM_001110185	C15H11orf91	781657	NA
NC_037346.1:48207986-48238757	bta-miR-1777b	20	0.001397	48217823	NM_001191335.2	2.5243e-05	Bos taurus homeobox B2 (HOXB2), mRNA	NM_001191335	HOXB2	616129	DNA-binding transcription activator activity, RNA polymerase II-specific
NC_037346.1:48207986-48238757	bta-miR-1777b	20	0.001397	48217823	NM_001192422.1	2.3927e-05	Bos taurus activating transcription factor 5 (ATF5), mRNA	NM_001192422	ATF5	515654	transcription regulator complex
NC_037346.1:48207986-48238757	bta-miR-1777b	20	0.001397	48217823	NM_001192996.1	2.31818e-05	Bos taurus phosphatidylinositol glycan anchor biosynthesis class T (PIGT), mRNA	NM_001192996	PIGT	504724	Metabolic pathways;neuron differentiation
NC_037346.1:48207986-48238757	bta-miR-1777b	20	0.001397	48217823	NM_001193013.2	3.61186e-05	Bos taurus WASP family member 3 (WASF3), mRNA	NM_001193013	WASF3	540674	NA
NC_037346.1:48207986-48238757	bta-miR-1777b	20	0.001397	48217823	NM_001193070.2	9.98e-06	Bos taurus protein phosphatase 1 regulatory inhibitor subunit 14A (PPP1R14A), mRNA	NM_001193070	PPP1R14A	615348	Vascular smooth muscle contraction;protein serine/threonine phosphatase inhibitor activity
NC_037346.1:48207986-48238757	bta-miR-1777b	20	0.001397	48217823	NM_001206154.1	2.8125e-05	Bos taurus sphingolipid transporter 2 (SPNS2), mRNA	NM_001206154	SPNS2	613889	NA
NC_037346.1:48207986-48238757	bta-miR-1777b	20	0.001397	48217823	NM_001206290.1	6.3e-06	Bos taurus mex-3 RNA binding family member A (MEX3A), mRNA	NM_001206290	MEX3A	618154	NA
NC_037346.1:48207986-48238757	bta-miR-1777b	20	0.001397	48217823	NM_178322.3	3.655e-05	Bos taurus endozepine-like peptide 2 (DBIL5), mRNA	NM_178322	DBIL5	353112	NA
NC_037346.1:48207986-48238757	bta-miR-1777b	20	0.001397	48217823	XM_002689137.5	2.71036e-05	PREDICTED: Bos taurus tubulin polyglutamylase complex subunit 1 (TPGS1), mRNA	XM_002689137	TPGS1	505683	microtubule binding
NC_037346.1:48207986-48238757	bta-miR-1777b	20	0.001397	48217823	XM_002696210.3	3.7152e-05	PREDICTED: Bos taurus potassium channel tetramerization domain containing 2 (KCTD2), mRNA	XM_002696210	KCTD2	789539	proteasome-mediated ubiquitin-dependent protein catabolic process
NC_037346.1:48207986-48238757	bta-miR-1777b	20	0.001397	48217823	XM_015460308.2	1.51e-05	PREDICTED: Bos taurus C1q and TNF related 8 (C1QTNF8), mRNA	XM_015460308	C1QTNF8	524646	extracellular region;positive regulation of cell motility;collagen trimer
NC_037346.1:48207986-48238757	bta-miR-1777b	20	0.001397	48217823	XM_015473571.2	9.144e-06	PREDICTED: Bos taurus matrilin 3 (MATN3), mRNA	XM_015473571	MATN3	540041	cartilage development;collagen-containing extracellular matrix
NC_037346.1:48207986-48238757	bta-miR-1777b	20	0.001397	48217823	XM_024980580.1	3.1299e-05	PREDICTED: Bos taurus translation initiation factor IF-2-like (LOC112442588), mRNA	XM_024980580	LOC112442588	112442588	NA
NC_037346.1:48207986-48238757	bta-miR-1777b	20	0.001397	48217823	XM_024981432.1	2.11335e-05	PREDICTED: Bos taurus forkhead box D1 (FOXD1), mRNA	XM_024981432	FOXD1	112442984	NA
NC_037346.1:48207986-48238757	bta-miR-1777b	20	0.001397	48217823	XM_024985264.1	3.2442e-05	PREDICTED: Bos taurus translation initiation factor IF-2-like (LOC112444313), mRNA	XM_024985264	LOC112444313	112444313	NA
NC_037346.1:48207986-48238757	bta-miR-1777b	20	0.001397	48217823	XM_024987520.1	1.2314e-05	PREDICTED: Bos taurus basic proline-rich protein-like (LOC112444888), mRNA	XM_024987520	LOC112444888	112444888	NA
NC_037346.1:48207986-48238757	bta-miR-1777b	20	0.001397	48217823	XM_024988409.1	2.53e-05	PREDICTED: Bos taurus ferritin heavy chain-like (LOC112445020), mRNA	XM_024988409	LOC112445020	112445020	NA
NC_037346.1:48207986-48238757	bta-miR-1777b	20	0.001397	48217823	XM_024989822.1	1.411e-05	PREDICTED: Bos taurus late cornified envelope protein 5A-like (LOC786364), mRNA	XM_024989822	LOC786364	786364	NA
NC_037346.1:48207986-48238757	bta-miR-1777b	20	0.001397	48217823	XM_024989865.1	9.193e-06	PREDICTED: Bos taurus basic proline-rich protein-like (LOC112445916), mRNA	XM_024989865	LOC112445916	112445916	NA
NC_037346.1:48207986-48238757	bta-miR-1777b	20	0.001397	48217823	XM_024993785.1	3.1343e-05	PREDICTED: Bos taurus NK1 homeobox 1 (NKX1-1), mRNA	XM_024993785	NKX1-1	112447172	RNA polymerase II cis-regulatory region sequence-specific DNA binding;cell differentiation
NC_037346.1:48207986-48238757	bta-miR-1777b	20	0.001397	48217823	XM_024994816.1	3.03e-05	PREDICTED: Bos taurus Kruppel like factor 2 (KLF2), mRNA	XM_024994816	KLF2	520939	Fluid shear stress and atherosclerosis;Apelin signaling pathway;nuclear chromatin;regulation of gene expression, epigenetic;transcription regulatory region sequence-specific DNA binding
NC_037346.1:48207986-48238757	bta-miR-1777b	20	0.001397	48217823	XM_024997582.1	2.7256e-05	PREDICTED: Bos taurus collagen alpha-1(I) chain-like (LOC112448269), mRNA	XM_024997582	LOC112448269	112448269	NA
NC_037346.1:48207986-48238757	bta-miR-1777b	20	0.001397	48217823	XM_024999399.1	1.6544e-05	PREDICTED: Bos taurus translation initiation factor IF-2-like (LOC112448773), mRNA	XM_024999399	LOC112448773	112448773	NA
NC_037346.1:48207986-48238757	bta-miR-1777b	20	0.001397	48217823	XM_025000898.1	2.0961e-05	PREDICTED: Bos taurus uncharacterized LOC112449236 (LOC112449236), mRNA	XM_025000898	LOC112449236	112449236	NA
NC_037346.1:48207986-48238757	bta-miR-11989	23	0.00099	48219059	NM_001025316.2	0.00374925	Bos taurus ribosomal protein S28 (RPS28), mRNA	NM_001025316	RPS28	282877	NA
NC_037346.1:48207986-48238757	bta-miR-11989	23	0.00099	48219059	NM_001035102.2	0.00459515	Bos taurus solute carrier family 39 member 5 (SLC39A5), mRNA	NM_001035102	SLC39A5	511782	cellular zinc ion homeostasis
NC_037346.1:48207986-48238757	bta-miR-11989	23	0.00099	48219059	NM_001037816.1	0.00418918	Bos taurus thymidylate synthetase (TYMS), mRNA	NM_001037816	TYMS	507631	Metabolic pathways;mitochondrial inner membrane
NC_037346.1:48207986-48238757	bta-miR-11989	23	0.00099	48219059	NM_001046618.1	0.000837263	Bos taurus protein tyrosine phosphatase receptor type C associated protein (PTPRCAP), mRNA	NM_001046618	PTPRCAP	618341	NA
NC_037346.1:48207986-48238757	bta-miR-11989	23	0.00099	48219059	NM_001075781.1	0.000857946	Bos taurus cilia and flagella associated protein 410 (CFAP410), mRNA	NM_001075781	CFAP410	518967	NA
NC_037346.1:48207986-48238757	bta-miR-11989	23	0.00099	48219059	NM_001076004.1	0.00137652	Bos taurus dual specificity phosphatase 26 (DUSP26), mRNA	NM_001076004	DUSP26	533896	NA
NC_037346.1:48207986-48238757	bta-miR-11989	23	0.00099	48219059	NM_001078020.2	0.00760427	Bos taurus DNA damage inducible 1 homolog 1 (DDI1), mRNA	NM_001078020	DDI1	539082	NA
NC_037346.1:48207986-48238757	bta-miR-11989	23	0.00099	48219059	NM_001097574.2	0.0110772	Bos taurus ATPase H+ transporting V0 subunit e2 (ATP6V0E2), mRNA	NM_001097574	ATP6V0E2	505224	Oxidative phosphorylation;Metabolic pathways;Phagosome
NC_037346.1:48207986-48238757	bta-miR-11989	23	0.00099	48219059	NM_001101901.2	0.000916122	Bos taurus solute carrier family 22 member 31 (SLC22A31), mRNA	NM_001101901	SLC22A31	508534	NA
NC_037346.1:48207986-48238757	bta-miR-11989	23	0.00099	48219059	NM_001102116.2	0.00760451	Bos taurus chondroitin sulfate N-acetylgalactosaminyltransferase 1 (CSGALNACT1), mRNA	NM_001102116	CSGALNACT1	528057	Metabolic pathways;cartilage development
NC_037346.1:48207986-48238757	bta-miR-11989	23	0.00099	48219059	NM_001105357.2	0.00792919	Bos taurus leucine rich repeat containing 71 (LRRC71), mRNA	NM_001105357	LRRC71	511219	NA
NC_037346.1:48207986-48238757	bta-miR-11989	23	0.00099	48219059	NM_001113725.2	0.0105463	Bos taurus S100 calcium binding protein A8 (S100A8), mRNA	NM_001113725	S100A8	616818	extracellular space;calcium-dependent protein binding;innate immune response;zinc ion binding;leukocyte migration involved in inflammatory response;neutrophil chemotaxis;cellular oxidant detoxification;RAGE receptor binding;microtubule binding
NC_037346.1:48207986-48238757	bta-miR-11989	23	0.00099	48219059	NM_001191317.1	0.00744773	Bos taurus ETS variant transcription factor 2 (ETV2), mRNA	NM_001191317	ETV2	514231	DNA-binding transcription activator activity, RNA polymerase II-specific;RNA polymerase II cis-regulatory region sequence-specific DNA binding;Wnt signaling pathway
NC_037346.1:48207986-48238757	bta-miR-11989	23	0.00099	48219059	NM_001191475.1	0.00670717	Bos taurus pleckstrin and Sec7 domain containing (PSD), mRNA	NM_001191475	PSD	523124	neuron projection development
NC_037346.1:48207986-48238757	bta-miR-11989	23	0.00099	48219059	NM_001192431.1	0.00579011	Bos taurus stomatin like 1 (STOML1), mRNA	NM_001192431	STOML1	540438	NA
NC_037346.1:48207986-48238757	bta-miR-11989	23	0.00099	48219059	NM_001193123.1	0.00699415	Bos taurus pumilio RNA binding family member 1 (PUM1), mRNA	NM_001193123	PUM1	535450	miRNA binding
NC_037346.1:48207986-48238757	bta-miR-11989	23	0.00099	48219059	NM_001206081.1	0.0101892	Bos taurus HECT and RLD domain containing E3 ubiquitin protein ligase 2 (HERC2), mRNA	NM_001206081	HERC2	535440	Ubiquitin mediated proteolysis;protein ubiquitination;cellular response to DNA damage stimulus;proteasome-mediated ubiquitin-dependent protein catabolic process;zinc ion binding
NC_037346.1:48207986-48238757	bta-miR-11989	23	0.00099	48219059	NM_001206758.1	0.00768919	Bos taurus F-box protein 45 (FBXO45), mRNA	NM_001206758	FBXO45	533064	protein ubiquitination;cellular response to DNA damage stimulus;proteasome-mediated ubiquitin-dependent protein catabolic process;ubiquitin-dependent protein catabolic process;cerebral cortex radially oriented cell migration;neuron migration;SCF ubiquitin ligase complex
NC_037346.1:48207986-48238757	bta-miR-11989	23	0.00099	48219059	NM_174182.1	0.0101892	Bos taurus selectin L (SELL), mRNA	NM_174182	SELL	281485	NA
NC_037346.1:48207986-48238757	bta-miR-11989	23	0.00099	48219059	NM_174470.4	0.00844051	Bos taurus thiamine triphosphatase (THTPA), mRNA	NM_174470	THTPA	282090	Metabolic pathways
NC_037346.1:48207986-48238757	bta-miR-11989	23	0.00099	48219059	NM_174479.2	0.00937216	Bos taurus tuftelin 1 (TUFT1), mRNA	NM_174479	TUFT1	282104	extracellular region
NC_037346.1:48207986-48238757	bta-miR-11989	23	0.00099	48219059	NM_174560.2	0.00898911	Bos taurus phospholipase A2 group XV (PLA2G15), mRNA	NM_174560	PLA2G15	282271	extracellular space;ceramide metabolic process;pyridoxal phosphate binding
NC_037346.1:48207986-48238757	bta-miR-11989	23	0.00099	48219059	XM_002687050.4	0.00990558	PREDICTED: Bos taurus crystallin gamma N (CRYGN), mRNA	XM_002687050	CRYGN	519041	NA
NC_037346.1:48207986-48238757	bta-miR-11989	23	0.00099	48219059	XM_002687124.1	0.0104426	PREDICTED: Bos taurus olfactory receptor 10AC1 (LOC524903), mRNA	XM_002687124	LOC524903	524903	NA
NC_037346.1:48207986-48238757	bta-miR-11989	23	0.00099	48219059	XM_005228336.2	0.00933343	PREDICTED: Bos taurus melanoma-associated antigen B17-like (LOC782592), mRNA	XM_005228336	LOC782592	782592	NA
NC_037346.1:48207986-48238757	bta-miR-11989	23	0.00099	48219059	XM_010800918.3	0.00826635	PREDICTED: Bos taurus keratin associated protein 13-2 (KRTAP13-2), mRNA	XM_010800918	KRTAP13-2	785221	NA
NC_037346.1:48207986-48238757	bta-miR-11989	23	0.00099	48219059	XM_010807658.2	0.0101892	PREDICTED: Bos taurus pollen-specific leucine-rich repeat extensin-like protein 1 (LOC104969024), mRNA	XM_010807658	LOC104969024	104969024	NA
NC_037346.1:48207986-48238757	bta-miR-11989	23	0.00099	48219059	XM_015470782.2	0.00101614	PREDICTED: Bos taurus olfactory receptor 9A4-like (LOC107132447), mRNA	XM_015470782	LOC107132447	107132447	NA
NC_037346.1:48207986-48238757	bta-miR-11989	23	0.00099	48219059	XM_024989832.1	0.00463669	PREDICTED: Bos taurus chromosome 3 C1orf68 homolog (C3H1orf68), mRNA	XM_024989832	C3H1orf68	100139483	NA
NC_037346.1:48207986-48238757	bta-miR-11989	23	0.00099	48219059	XM_024995181.1	0.00665915	PREDICTED: Bos taurus small integral membrane protein 32 (SMIM32), mRNA	XM_024995181	SMIM32	112447423	NA
NC_037346.1:48207986-48238757	bta-miR-1777b	20	0.000907	48232575	NM_001040605.2	2.783e-05	Bos taurus fibroblast growth factor 4 (FGF4), mRNA	NM_001040605	FGF4	618474	MAPK signaling pathway;extracellular space;growth factor activity;extracellular region;cell differentiation;fibroblast growth factor receptor signaling pathway;positive regulation of cell population proliferation;fibroblast growth factor receptor binding;positive regulation of cell division;positive regulation of protein phosphorylation
NC_037346.1:48207986-48238757	bta-miR-1777b	20	0.000907	48232575	NM_001075692.1	2.9145e-05	Bos taurus microtubule associated scaffold protein 1 (MTUS1), mRNA	NM_001075692	MTUS1	515016	NA
NC_037346.1:48207986-48238757	bta-miR-1777b	20	0.000907	48232575	NM_001099078.1	2.5125e-05	Bos taurus Wnt family member 10A (WNT10A), mRNA	NM_001099078	WNT10A	537330	Cushing syndrome;Melanogenesis;extracellular space;neuron differentiation
NC_037346.1:48207986-48238757	bta-miR-1777b	20	0.000907	48232575	NM_001102225.1	3.7877e-05	Bos taurus pannexin 2 (PANX2), mRNA	NM_001102225	PANX2	539070	cell-cell signaling
NC_037346.1:48207986-48238757	bta-miR-1777b	20	0.000907	48232575	NM_001102554.2	1.81326e-05	Bos taurus G protein subunit alpha L (GNAL), mRNA	NM_001102554	GNAL	100124520	Parkinson disease;Calcium signaling pathway;Dopaminergic synapse;G protein-coupled receptor binding
NC_037346.1:48207986-48238757	bta-miR-1777b	20	0.000907	48232575	NM_001110185.2	3.3226e-05	Bos taurus chromosome 15 C11orf91 homolog (C15H11orf91), mRNA	NM_001110185	C15H11orf91	781657	NA
NC_037346.1:48207986-48238757	bta-miR-1777b	20	0.000907	48232575	NM_001191335.2	2.5243e-05	Bos taurus homeobox B2 (HOXB2), mRNA	NM_001191335	HOXB2	616129	DNA-binding transcription activator activity, RNA polymerase II-specific
NC_037346.1:48207986-48238757	bta-miR-1777b	20	0.000907	48232575	NM_001192422.1	2.3927e-05	Bos taurus activating transcription factor 5 (ATF5), mRNA	NM_001192422	ATF5	515654	transcription regulator complex
NC_037346.1:48207986-48238757	bta-miR-1777b	20	0.000907	48232575	NM_001192996.1	2.31818e-05	Bos taurus phosphatidylinositol glycan anchor biosynthesis class T (PIGT), mRNA	NM_001192996	PIGT	504724	Metabolic pathways;neuron differentiation
NC_037346.1:48207986-48238757	bta-miR-1777b	20	0.000907	48232575	NM_001193013.2	3.61186e-05	Bos taurus WASP family member 3 (WASF3), mRNA	NM_001193013	WASF3	540674	NA
NC_037346.1:48207986-48238757	bta-miR-1777b	20	0.000907	48232575	NM_001193070.2	9.98e-06	Bos taurus protein phosphatase 1 regulatory inhibitor subunit 14A (PPP1R14A), mRNA	NM_001193070	PPP1R14A	615348	Vascular smooth muscle contraction;protein serine/threonine phosphatase inhibitor activity
NC_037346.1:48207986-48238757	bta-miR-1777b	20	0.000907	48232575	NM_001206154.1	2.8125e-05	Bos taurus sphingolipid transporter 2 (SPNS2), mRNA	NM_001206154	SPNS2	613889	NA
NC_037346.1:48207986-48238757	bta-miR-1777b	20	0.000907	48232575	NM_001206290.1	6.3e-06	Bos taurus mex-3 RNA binding family member A (MEX3A), mRNA	NM_001206290	MEX3A	618154	NA
NC_037346.1:48207986-48238757	bta-miR-1777b	20	0.000907	48232575	NM_178322.3	3.655e-05	Bos taurus endozepine-like peptide 2 (DBIL5), mRNA	NM_178322	DBIL5	353112	NA
NC_037346.1:48207986-48238757	bta-miR-1777b	20	0.000907	48232575	XM_002689137.5	2.71036e-05	PREDICTED: Bos taurus tubulin polyglutamylase complex subunit 1 (TPGS1), mRNA	XM_002689137	TPGS1	505683	microtubule binding
NC_037346.1:48207986-48238757	bta-miR-1777b	20	0.000907	48232575	XM_002696210.3	3.7152e-05	PREDICTED: Bos taurus potassium channel tetramerization domain containing 2 (KCTD2), mRNA	XM_002696210	KCTD2	789539	proteasome-mediated ubiquitin-dependent protein catabolic process
NC_037346.1:48207986-48238757	bta-miR-1777b	20	0.000907	48232575	XM_015460308.2	1.51e-05	PREDICTED: Bos taurus C1q and TNF related 8 (C1QTNF8), mRNA	XM_015460308	C1QTNF8	524646	extracellular region;positive regulation of cell motility;collagen trimer
NC_037346.1:48207986-48238757	bta-miR-1777b	20	0.000907	48232575	XM_015473571.2	9.144e-06	PREDICTED: Bos taurus matrilin 3 (MATN3), mRNA	XM_015473571	MATN3	540041	cartilage development;collagen-containing extracellular matrix
NC_037346.1:48207986-48238757	bta-miR-1777b	20	0.000907	48232575	XM_024980580.1	3.1299e-05	PREDICTED: Bos taurus translation initiation factor IF-2-like (LOC112442588), mRNA	XM_024980580	LOC112442588	112442588	NA
NC_037346.1:48207986-48238757	bta-miR-1777b	20	0.000907	48232575	XM_024981432.1	2.11335e-05	PREDICTED: Bos taurus forkhead box D1 (FOXD1), mRNA	XM_024981432	FOXD1	112442984	NA
NC_037346.1:48207986-48238757	bta-miR-1777b	20	0.000907	48232575	XM_024985264.1	3.2442e-05	PREDICTED: Bos taurus translation initiation factor IF-2-like (LOC112444313), mRNA	XM_024985264	LOC112444313	112444313	NA
NC_037346.1:48207986-48238757	bta-miR-1777b	20	0.000907	48232575	XM_024987520.1	1.2314e-05	PREDICTED: Bos taurus basic proline-rich protein-like (LOC112444888), mRNA	XM_024987520	LOC112444888	112444888	NA
NC_037346.1:48207986-48238757	bta-miR-1777b	20	0.000907	48232575	XM_024988409.1	2.53e-05	PREDICTED: Bos taurus ferritin heavy chain-like (LOC112445020), mRNA	XM_024988409	LOC112445020	112445020	NA
NC_037346.1:48207986-48238757	bta-miR-1777b	20	0.000907	48232575	XM_024989822.1	1.411e-05	PREDICTED: Bos taurus late cornified envelope protein 5A-like (LOC786364), mRNA	XM_024989822	LOC786364	786364	NA
NC_037346.1:48207986-48238757	bta-miR-1777b	20	0.000907	48232575	XM_024989865.1	9.193e-06	PREDICTED: Bos taurus basic proline-rich protein-like (LOC112445916), mRNA	XM_024989865	LOC112445916	112445916	NA
NC_037346.1:48207986-48238757	bta-miR-1777b	20	0.000907	48232575	XM_024993785.1	3.1343e-05	PREDICTED: Bos taurus NK1 homeobox 1 (NKX1-1), mRNA	XM_024993785	NKX1-1	112447172	RNA polymerase II cis-regulatory region sequence-specific DNA binding;cell differentiation
NC_037346.1:48207986-48238757	bta-miR-1777b	20	0.000907	48232575	XM_024994816.1	3.03e-05	PREDICTED: Bos taurus Kruppel like factor 2 (KLF2), mRNA	XM_024994816	KLF2	520939	Fluid shear stress and atherosclerosis;Apelin signaling pathway;nuclear chromatin;regulation of gene expression, epigenetic;transcription regulatory region sequence-specific DNA binding
NC_037346.1:48207986-48238757	bta-miR-1777b	20	0.000907	48232575	XM_024997582.1	2.7256e-05	PREDICTED: Bos taurus collagen alpha-1(I) chain-like (LOC112448269), mRNA	XM_024997582	LOC112448269	112448269	NA
NC_037346.1:48207986-48238757	bta-miR-1777b	20	0.000907	48232575	XM_024999399.1	1.6544e-05	PREDICTED: Bos taurus translation initiation factor IF-2-like (LOC112448773), mRNA	XM_024999399	LOC112448773	112448773	NA
NC_037346.1:48207986-48238757	bta-miR-1777b	20	0.000907	48232575	XM_025000898.1	2.0961e-05	PREDICTED: Bos taurus uncharacterized LOC112449236 (LOC112449236), mRNA	XM_025000898	LOC112449236	112449236	NA
NC_037346.1:48207986-48238757	bta-miR-1777a	20	0.000963	48232575	NM_001038556.2	4.8916e-05	Bos taurus matrix metallopeptidase 23 (MMP23), mRNA	NM_001038556	MMP23	527590	extracellular space;zinc ion binding
NC_037346.1:48207986-48238757	bta-miR-1777a	20	0.000963	48232575	NM_001040605.2	1.485e-05	Bos taurus fibroblast growth factor 4 (FGF4), mRNA	NM_001040605	FGF4	618474	MAPK signaling pathway;extracellular space;growth factor activity;extracellular region;cell differentiation;fibroblast growth factor receptor signaling pathway;positive regulation of cell population proliferation;fibroblast growth factor receptor binding;positive regulation of cell division;positive regulation of protein phosphorylation
NC_037346.1:48207986-48238757	bta-miR-1777a	20	0.000963	48232575	NM_001099078.1	3.8125e-05	Bos taurus Wnt family member 10A (WNT10A), mRNA	NM_001099078	WNT10A	537330	Cushing syndrome;Melanogenesis;extracellular space;neuron differentiation
NC_037346.1:48207986-48238757	bta-miR-1777a	20	0.000963	48232575	NM_001102225.1	5.1877e-05	Bos taurus pannexin 2 (PANX2), mRNA	NM_001102225	PANX2	539070	cell-cell signaling
NC_037346.1:48207986-48238757	bta-miR-1777a	20	0.000963	48232575	NM_001102554.2	5.91327e-05	Bos taurus G protein subunit alpha L (GNAL), mRNA	NM_001102554	GNAL	100124520	Parkinson disease;Calcium signaling pathway;Dopaminergic synapse;G protein-coupled receptor binding
NC_037346.1:48207986-48238757	bta-miR-1777a	20	0.000963	48232575	NM_001135578.1	4.324e-05	Bos taurus small integral membrane protein 13 (SMIM13), mRNA	NM_001135578	SMIM13	100140337	NA
NC_037346.1:48207986-48238757	bta-miR-1777a	20	0.000963	48232575	NM_001191335.2	4.0246e-05	Bos taurus homeobox B2 (HOXB2), mRNA	NM_001191335	HOXB2	616129	DNA-binding transcription activator activity, RNA polymerase II-specific
NC_037346.1:48207986-48238757	bta-miR-1777a	20	0.000963	48232575	NM_001191372.2	3.8353e-05	Bos taurus SAP30 like (SAP30L), mRNA	NM_001191372	SAP30L	533462	zinc ion binding
NC_037346.1:48207986-48238757	bta-miR-1777a	20	0.000963	48232575	NM_001192996.1	4.71819e-05	Bos taurus phosphatidylinositol glycan anchor biosynthesis class T (PIGT), mRNA	NM_001192996	PIGT	504724	Metabolic pathways;neuron differentiation
NC_037346.1:48207986-48238757	bta-miR-1777a	20	0.000963	48232575	NM_001193070.2	3.199e-05	Bos taurus protein phosphatase 1 regulatory inhibitor subunit 14A (PPP1R14A), mRNA	NM_001193070	PPP1R14A	615348	Vascular smooth muscle contraction;protein serine/threonine phosphatase inhibitor activity
NC_037346.1:48207986-48238757	bta-miR-1777a	20	0.000963	48232575	NM_001206290.1	1.1301e-05	Bos taurus mex-3 RNA binding family member A (MEX3A), mRNA	NM_001206290	MEX3A	618154	NA
NC_037346.1:48207986-48238757	bta-miR-1777a	20	0.000963	48232575	NM_001281920.1	5.457e-05	Bos taurus folliculogenesis specific bHLH transcription factor (FIGLA), mRNA	NM_001281920	FIGLA	528891	transcription factor binding;protein dimerization activity;transcription regulator complex;RNA polymerase II transcription regulatory region sequence-specific DNA binding;developmental process
NC_037346.1:48207986-48238757	bta-miR-1777a	20	0.000963	48232575	NM_178322.3	5.755e-05	Bos taurus endozepine-like peptide 2 (DBIL5), mRNA	NM_178322	DBIL5	353112	NA
NC_037346.1:48207986-48238757	bta-miR-1777a	20	0.000963	48232575	XM_002688445.5	3.5283e-05	PREDICTED: Bos taurus solute carrier family 26 member 1 (SLC26A1), mRNA	XM_002688445	SLC26A1	100140312	sulfate transmembrane transport;bicarbonate transport
NC_037346.1:48207986-48238757	bta-miR-1777a	20	0.000963	48232575	XM_002696210.3	5.1152e-05	PREDICTED: Bos taurus potassium channel tetramerization domain containing 2 (KCTD2), mRNA	XM_002696210	KCTD2	789539	proteasome-mediated ubiquitin-dependent protein catabolic process
NC_037346.1:48207986-48238757	bta-miR-1777a	20	0.000963	48232575	XM_005202517.4	3.5439e-05	PREDICTED: Bos taurus uncharacterized LOC101904069 (LOC101904069), mRNA	XM_005202517	LOC101904069	101904069	NA
NC_037346.1:48207986-48238757	bta-miR-1777a	20	0.000963	48232575	XM_010803416.1	5.7675e-05	PREDICTED: Bos taurus basic proline-rich protein-like (LOC104971691), mRNA	XM_010803416	LOC104971691	104971691	NA
NC_037346.1:48207986-48238757	bta-miR-1777a	20	0.000963	48232575	XM_010817352.3	5.01335e-05	PREDICTED: Bos taurus LBH domain containing 2 (LBHD2), mRNA	XM_010817352	LBHD2	104975451	NA
NC_037346.1:48207986-48238757	bta-miR-1777a	20	0.000963	48232575	XM_015460308.2	4.7101e-05	PREDICTED: Bos taurus C1q and TNF related 8 (C1QTNF8), mRNA	XM_015460308	C1QTNF8	524646	extracellular region;positive regulation of cell motility;collagen trimer
NC_037346.1:48207986-48238757	bta-miR-1777a	20	0.000963	48232575	XM_015473571.2	8.147e-06	PREDICTED: Bos taurus matrilin 3 (MATN3), mRNA	XM_015473571	MATN3	540041	cartilage development;collagen-containing extracellular matrix
NC_037346.1:48207986-48238757	bta-miR-1777a	20	0.000963	48232575	XM_024978871.1	4.1134e-05	PREDICTED: Bos taurus proline-rich protein 2-like (LOC112442244), mRNA	XM_024978871	LOC112442244	112442244	NA
NC_037346.1:48207986-48238757	bta-miR-1777a	20	0.000963	48232575	XM_024980580.1	4.9299e-05	PREDICTED: Bos taurus translation initiation factor IF-2-like (LOC112442588), mRNA	XM_024980580	LOC112442588	112442588	NA
NC_037346.1:48207986-48238757	bta-miR-1777a	20	0.000963	48232575	XM_024981432.1	2.91335e-05	PREDICTED: Bos taurus forkhead box D1 (FOXD1), mRNA	XM_024981432	FOXD1	112442984	NA
NC_037346.1:48207986-48238757	bta-miR-1777a	20	0.000963	48232575	XM_024987520.1	3.9315e-05	PREDICTED: Bos taurus basic proline-rich protein-like (LOC112444888), mRNA	XM_024987520	LOC112444888	112444888	NA
NC_037346.1:48207986-48238757	bta-miR-1777a	20	0.000963	48232575	XM_024989822.1	4.0111e-05	PREDICTED: Bos taurus late cornified envelope protein 5A-like (LOC786364), mRNA	XM_024989822	LOC786364	786364	NA
NC_037346.1:48207986-48238757	bta-miR-1777a	20	0.000963	48232575	XM_024989863.1	4.748e-05	PREDICTED: Bos taurus ventral anterior homeobox 1-like (LOC112445915), mRNA	XM_024989863	LOC112445915	112445915	NA
NC_037346.1:48207986-48238757	bta-miR-1777a	20	0.000963	48232575	XM_024989865.1	3.7194e-05	PREDICTED: Bos taurus basic proline-rich protein-like (LOC112445916), mRNA	XM_024989865	LOC112445916	112445916	NA
NC_037346.1:48207986-48238757	bta-miR-1777a	20	0.000963	48232575	XM_024997582.1	4.6259e-05	PREDICTED: Bos taurus collagen alpha-1(I) chain-like (LOC112448269), mRNA	XM_024997582	LOC112448269	112448269	NA
NC_037346.1:48207986-48238757	bta-miR-1777a	20	0.000963	48232575	XM_024999399.1	4.4545e-05	PREDICTED: Bos taurus translation initiation factor IF-2-like (LOC112448773), mRNA	XM_024999399	LOC112448773	112448773	NA
NC_037346.1:48207986-48238757	bta-miR-1777a	20	0.000963	48232575	XM_025000898.1	2.3962e-05	PREDICTED: Bos taurus uncharacterized LOC112449236 (LOC112449236), mRNA	XM_025000898	LOC112449236	112449236	NA
NC_037346.1:48207986-48238757	bta-miR-2305	20	0.000236	48220085	NM_001037483.2	4.1499e-05	Bos taurus RNA polymerase II subunit J (POLR2J), mRNA	NM_001037483	POLR2J	540428	protein dimerization activity;DNA binding
NC_037346.1:48207986-48238757	bta-miR-2305	20	0.000236	48220085	NM_001037710.2	0.000109439	Bos taurus ubiquitin like 5 (UBL5), mRNA	NM_001037710	UBL5	614551	protein tag
NC_037346.1:48207986-48238757	bta-miR-2305	20	0.000236	48220085	NM_001076977.2	1.211e-05	Bos taurus hematopoietic cell signal transducer (HCST), mRNA	NM_001076977	HCST	767892	NA
NC_037346.1:48207986-48238757	bta-miR-2305	20	0.000236	48220085	NM_001077044.2	5.2624e-05	Bos taurus signal sequence receptor subunit 3 (SSR3), mRNA	NM_001077044	SSR3	767980	SRP-dependent cotranslational protein targeting to membrane
NC_037346.1:48207986-48238757	bta-miR-2305	20	0.000236	48220085	NM_001083641.1	0.0001135	Bos taurus polypeptide N-acetylgalactosaminyltransferase 9 (GALNT9), mRNA	NM_001083641	GALNT9	504951	Metabolic pathways
NC_037346.1:48207986-48238757	bta-miR-2305	20	0.000236	48220085	NM_001098860.3	0.000118592	Bos taurus receptor activity modifying protein 2 (RAMP2), mRNA	NM_001098860	RAMP2	504230	Vascular smooth muscle contraction;bicellular tight junction assembly;heart development;basement membrane assembly;positive regulation of vasculogenesis
NC_037346.1:48207986-48238757	bta-miR-2305	20	0.000236	48220085	NM_001101101.1	7.81562e-05	Bos taurus protein kinase C and casein kinase substrate in neurons 1 (PACSIN1), mRNA	NM_001101101	PACSIN1	520488	plasma membrane tubulation;actin filament organization;neuron projection morphogenesis
NC_037346.1:48207986-48238757	bta-miR-2305	20	0.000236	48220085	NM_001105633.1	4.176e-05	Bos taurus MYC associated factor X (MAX), mRNA	NM_001105633	MAX	540616	MAPK signaling pathway;nuclear chromatin;RNA polymerase II transcription regulator complex;E-box binding;DNA-binding transcription repressor activity, RNA polymerase II-specific;protein dimerization activity;protein-DNA complex
NC_037346.1:48207986-48238757	bta-miR-2305	20	0.000236	48220085	NM_001145035.1	6.01119e-05	Bos taurus chromosome 15 C11orf96 homolog (C15H11orf96), mRNA	NM_001145035	C15H11orf96	100270684	NA
NC_037346.1:48207986-48238757	bta-miR-2305	20	0.000236	48220085	NM_001166486.1	8.7184e-05	Bos taurus BCL2 apoptosis regulator (BCL2), mRNA	NM_001166486	BCL2	281020	Adrenergic signaling in cardiomyocytes;Fluid shear stress and atherosclerosis;ossification;actin filament organization;protein homodimerization activity;cellular response to hypoxia;nuclear membrane;response to iron ion;spleen development;lymphoid progenitor cell differentiation;renal system process;melanocyte differentiation;positive regulation of skeletal muscle fiber development;branching invo…
NC_037346.1:48207986-48238757	bta-miR-2305	20	0.000236	48220085	NM_001192728.1	8.2198e-05	Bos taurus GSG1 like (GSG1L), mRNA	NM_001192728	GSG1L	511049	regulation of AMPA receptor activity
NC_037346.1:48207986-48238757	bta-miR-2305	20	0.000236	48220085	NM_001192799.2	0.000100105	Bos taurus zinc finger CCCH-type containing 7B (ZC3H7B), mRNA	NM_001192799	ZC3H7B	534109	miRNA binding;production of miRNAs involved in gene silencing by miRNA
NC_037346.1:48207986-48238757	bta-miR-2305	20	0.000236	48220085	NM_001205491.1	0.000104301	Bos taurus membrane associated ring-CH-type finger 4 (MARCHF4), mRNA	NM_001205491	MARCHF4	527624	protein ubiquitination;ubiquitin-protein transferase activity;zinc ion binding
NC_037346.1:48207986-48238757	bta-miR-2305	20	0.000236	48220085	NM_174157.4	4.651e-05	Bos taurus protamine 2 (PRM2), mRNA	NM_174157	PRM2	281424	chromosome condensation;DNA binding
NC_037346.1:48207986-48238757	bta-miR-2305	20	0.000236	48220085	NM_174249.2	4.39e-06	Bos taurus bone gamma-carboxyglutamate protein (BGLAP), mRNA	NM_174249	BGLAP	281646	extracellular region;ossification
NC_037346.1:48207986-48238757	bta-miR-2305	20	0.000236	48220085	NM_174537.3	7.8545e-05	Bos taurus Fc fragment of IgE receptor Ig (FCER1G), mRNA	NM_174537	FCER1G	282226	defense response to bacterium;osteoclast differentiation;innate immune response;mast cell activation;positive regulation of interleukin-10 production;positive regulation of interleukin-4 production;phagocytosis, engulfment;IgG binding;neutrophil chemotaxis
NC_037346.1:48207986-48238757	bta-miR-2305	20	0.000236	48220085	NM_174815.2	8.1177e-05	Bos taurus Y-box binding protein 1 (YBX1), mRNA	NM_174815	YBX1	287023	miRNA binding;DNA-binding transcription activator activity, RNA polymerase II-specific;RNA polymerase II cis-regulatory region sequence-specific DNA binding;negative regulation of translation;positive regulation of cell division;negative regulation of cellular senescence;nuclear membrane;extracellular exosome;epidermis development
NC_037346.1:48207986-48238757	bta-miR-2305	20	0.000236	48220085	XM_002695118.4	9.6765e-05	PREDICTED: Bos taurus proline rich 12 (PRR12), mRNA	XM_002695118	PRR12	529621	NA
NC_037346.1:48207986-48238757	bta-miR-2305	20	0.000236	48220085	XM_002697932.5	0.000108101	PREDICTED: Bos taurus FLYWCH family member 2 (FLYWCH2), mRNA	XM_002697932	FLYWCH2	618572	molecular_function;biological_process;cellular_component
NC_037346.1:48207986-48238757	bta-miR-2305	20	0.000236	48220085	XM_003586153.4	3.5837e-05	PREDICTED: Bos taurus neuronal pentraxin receptor (NPTXR), mRNA	XM_003586153	NPTXR	100848095	NA
NC_037346.1:48207986-48238757	bta-miR-2305	20	0.000236	48220085	XM_005215082.1	8.9453e-05	PREDICTED: Bos taurus basic proline-rich protein-like (LOC101904896), mRNA	XM_005215082	LOC101904896	101904896	NA
NC_037346.1:48207986-48238757	bta-miR-2305	20	0.000236	48220085	XM_010822139.1	9.13e-05	PREDICTED: Bos taurus basic proline-rich protein-like (LOC104970594), mRNA	XM_010822139	LOC104970594	104970594	NA
NC_037346.1:48207986-48238757	bta-miR-2305	20	0.000236	48220085	XM_015474229.2	8.9279e-05	PREDICTED: Bos taurus ubiquitin-like protein 5 (LOC107132228), mRNA	XM_015474229	LOC107132228	107132228	protein tag
NC_037346.1:48207986-48238757	bta-miR-2305	20	0.000236	48220085	XM_024976947.1	0.000108104	PREDICTED: Bos taurus shisa family member 4 (SHISA4), mRNA	XM_024976947	SHISA4	617754	NA
NC_037346.1:48207986-48238757	bta-miR-2305	20	0.000236	48220085	XM_024978752.1	8.51798e-05	PREDICTED: Bos taurus chromosome 18 C19orf81 homolog (C18H19orf81), mRNA	XM_024978752	C18H19orf81	100140272	NA
NC_037346.1:48207986-48238757	bta-miR-2305	20	0.000236	48220085	XM_024980580.1	7.7299e-05	PREDICTED: Bos taurus translation initiation factor IF-2-like (LOC112442588), mRNA	XM_024980580	LOC112442588	112442588	NA
NC_037346.1:48207986-48238757	bta-miR-2305	20	0.000236	48220085	XM_024984428.1	0.000101646	PREDICTED: Bos taurus basic salivary proline-rich protein 2-like (LOC112444151), mRNA	XM_024984428	LOC112444151	112444151	NA
NC_037346.1:48207986-48238757	bta-miR-2305	20	0.000236	48220085	XM_024986139.1	2.354e-05	PREDICTED: Bos taurus translation initiation factor IF-2-like (LOC112441483), mRNA	XM_024986139	LOC112441483	112441483	NA
NC_037346.1:48207986-48238757	bta-miR-2305	20	0.000236	48220085	XM_024989863.1	8.4285e-05	PREDICTED: Bos taurus ventral anterior homeobox 1-like (LOC112445915), mRNA	XM_024989863	LOC112445915	112445915	NA
NC_037346.1:48207986-48238757	bta-miR-2305	20	0.000236	48220085	XM_024997582.1	5.3259e-05	PREDICTED: Bos taurus collagen alpha-1(I) chain-like (LOC112448269), mRNA	XM_024997582	LOC112448269	112448269	NA
NC_037346.1:48207986-48238757	bta-miR-1777b	20	0.001281	48223057	NM_001040605.2	2.783e-05	Bos taurus fibroblast growth factor 4 (FGF4), mRNA	NM_001040605	FGF4	618474	MAPK signaling pathway;extracellular space;growth factor activity;extracellular region;cell differentiation;fibroblast growth factor receptor signaling pathway;positive regulation of cell population proliferation;fibroblast growth factor receptor binding;positive regulation of cell division;positive regulation of protein phosphorylation
NC_037346.1:48207986-48238757	bta-miR-1777b	20	0.001281	48223057	NM_001075692.1	2.9145e-05	Bos taurus microtubule associated scaffold protein 1 (MTUS1), mRNA	NM_001075692	MTUS1	515016	NA
NC_037346.1:48207986-48238757	bta-miR-1777b	20	0.001281	48223057	NM_001099078.1	2.5125e-05	Bos taurus Wnt family member 10A (WNT10A), mRNA	NM_001099078	WNT10A	537330	Cushing syndrome;Melanogenesis;extracellular space;neuron differentiation
NC_037346.1:48207986-48238757	bta-miR-1777b	20	0.001281	48223057	NM_001102225.1	3.7877e-05	Bos taurus pannexin 2 (PANX2), mRNA	NM_001102225	PANX2	539070	cell-cell signaling
NC_037346.1:48207986-48238757	bta-miR-1777b	20	0.001281	48223057	NM_001102554.2	1.81326e-05	Bos taurus G protein subunit alpha L (GNAL), mRNA	NM_001102554	GNAL	100124520	Parkinson disease;Calcium signaling pathway;Dopaminergic synapse;G protein-coupled receptor binding
NC_037346.1:48207986-48238757	bta-miR-1777b	20	0.001281	48223057	NM_001110185.2	3.3226e-05	Bos taurus chromosome 15 C11orf91 homolog (C15H11orf91), mRNA	NM_001110185	C15H11orf91	781657	NA
NC_037346.1:48207986-48238757	bta-miR-1777b	20	0.001281	48223057	NM_001191335.2	2.5243e-05	Bos taurus homeobox B2 (HOXB2), mRNA	NM_001191335	HOXB2	616129	DNA-binding transcription activator activity, RNA polymerase II-specific
NC_037346.1:48207986-48238757	bta-miR-1777b	20	0.001281	48223057	NM_001192422.1	2.3927e-05	Bos taurus activating transcription factor 5 (ATF5), mRNA	NM_001192422	ATF5	515654	transcription regulator complex
NC_037346.1:48207986-48238757	bta-miR-1777b	20	0.001281	48223057	NM_001192996.1	2.31818e-05	Bos taurus phosphatidylinositol glycan anchor biosynthesis class T (PIGT), mRNA	NM_001192996	PIGT	504724	Metabolic pathways;neuron differentiation
NC_037346.1:48207986-48238757	bta-miR-1777b	20	0.001281	48223057	NM_001193013.2	3.61186e-05	Bos taurus WASP family member 3 (WASF3), mRNA	NM_001193013	WASF3	540674	NA
NC_037346.1:48207986-48238757	bta-miR-1777b	20	0.001281	48223057	NM_001193070.2	9.98e-06	Bos taurus protein phosphatase 1 regulatory inhibitor subunit 14A (PPP1R14A), mRNA	NM_001193070	PPP1R14A	615348	Vascular smooth muscle contraction;protein serine/threonine phosphatase inhibitor activity
NC_037346.1:48207986-48238757	bta-miR-1777b	20	0.001281	48223057	NM_001206154.1	2.8125e-05	Bos taurus sphingolipid transporter 2 (SPNS2), mRNA	NM_001206154	SPNS2	613889	NA
NC_037346.1:48207986-48238757	bta-miR-1777b	20	0.001281	48223057	NM_001206290.1	6.3e-06	Bos taurus mex-3 RNA binding family member A (MEX3A), mRNA	NM_001206290	MEX3A	618154	NA
NC_037346.1:48207986-48238757	bta-miR-1777b	20	0.001281	48223057	NM_178322.3	3.655e-05	Bos taurus endozepine-like peptide 2 (DBIL5), mRNA	NM_178322	DBIL5	353112	NA
NC_037346.1:48207986-48238757	bta-miR-1777b	20	0.001281	48223057	XM_002689137.5	2.71036e-05	PREDICTED: Bos taurus tubulin polyglutamylase complex subunit 1 (TPGS1), mRNA	XM_002689137	TPGS1	505683	microtubule binding
NC_037346.1:48207986-48238757	bta-miR-1777b	20	0.001281	48223057	XM_002696210.3	3.7152e-05	PREDICTED: Bos taurus potassium channel tetramerization domain containing 2 (KCTD2), mRNA	XM_002696210	KCTD2	789539	proteasome-mediated ubiquitin-dependent protein catabolic process
NC_037346.1:48207986-48238757	bta-miR-1777b	20	0.001281	48223057	XM_015460308.2	1.51e-05	PREDICTED: Bos taurus C1q and TNF related 8 (C1QTNF8), mRNA	XM_015460308	C1QTNF8	524646	extracellular region;positive regulation of cell motility;collagen trimer
NC_037346.1:48207986-48238757	bta-miR-1777b	20	0.001281	48223057	XM_015473571.2	9.144e-06	PREDICTED: Bos taurus matrilin 3 (MATN3), mRNA	XM_015473571	MATN3	540041	cartilage development;collagen-containing extracellular matrix
NC_037346.1:48207986-48238757	bta-miR-1777b	20	0.001281	48223057	XM_024980580.1	3.1299e-05	PREDICTED: Bos taurus translation initiation factor IF-2-like (LOC112442588), mRNA	XM_024980580	LOC112442588	112442588	NA
NC_037346.1:48207986-48238757	bta-miR-1777b	20	0.001281	48223057	XM_024981432.1	2.11335e-05	PREDICTED: Bos taurus forkhead box D1 (FOXD1), mRNA	XM_024981432	FOXD1	112442984	NA
NC_037346.1:48207986-48238757	bta-miR-1777b	20	0.001281	48223057	XM_024985264.1	3.2442e-05	PREDICTED: Bos taurus translation initiation factor IF-2-like (LOC112444313), mRNA	XM_024985264	LOC112444313	112444313	NA
NC_037346.1:48207986-48238757	bta-miR-1777b	20	0.001281	48223057	XM_024987520.1	1.2314e-05	PREDICTED: Bos taurus basic proline-rich protein-like (LOC112444888), mRNA	XM_024987520	LOC112444888	112444888	NA
NC_037346.1:48207986-48238757	bta-miR-1777b	20	0.001281	48223057	XM_024988409.1	2.53e-05	PREDICTED: Bos taurus ferritin heavy chain-like (LOC112445020), mRNA	XM_024988409	LOC112445020	112445020	NA
NC_037346.1:48207986-48238757	bta-miR-1777b	20	0.001281	48223057	XM_024989822.1	1.411e-05	PREDICTED: Bos taurus late cornified envelope protein 5A-like (LOC786364), mRNA	XM_024989822	LOC786364	786364	NA
NC_037346.1:48207986-48238757	bta-miR-1777b	20	0.001281	48223057	XM_024989865.1	9.193e-06	PREDICTED: Bos taurus basic proline-rich protein-like (LOC112445916), mRNA	XM_024989865	LOC112445916	112445916	NA
NC_037346.1:48207986-48238757	bta-miR-1777b	20	0.001281	48223057	XM_024993785.1	3.1343e-05	PREDICTED: Bos taurus NK1 homeobox 1 (NKX1-1), mRNA	XM_024993785	NKX1-1	112447172	RNA polymerase II cis-regulatory region sequence-specific DNA binding;cell differentiation
NC_037346.1:48207986-48238757	bta-miR-1777b	20	0.001281	48223057	XM_024994816.1	3.03e-05	PREDICTED: Bos taurus Kruppel like factor 2 (KLF2), mRNA	XM_024994816	KLF2	520939	Fluid shear stress and atherosclerosis;Apelin signaling pathway;nuclear chromatin;regulation of gene expression, epigenetic;transcription regulatory region sequence-specific DNA binding
NC_037346.1:48207986-48238757	bta-miR-1777b	20	0.001281	48223057	XM_024997582.1	2.7256e-05	PREDICTED: Bos taurus collagen alpha-1(I) chain-like (LOC112448269), mRNA	XM_024997582	LOC112448269	112448269	NA
NC_037346.1:48207986-48238757	bta-miR-1777b	20	0.001281	48223057	XM_024999399.1	1.6544e-05	PREDICTED: Bos taurus translation initiation factor IF-2-like (LOC112448773), mRNA	XM_024999399	LOC112448773	112448773	NA
NC_037346.1:48207986-48238757	bta-miR-1777b	20	0.001281	48223057	XM_025000898.1	2.0961e-05	PREDICTED: Bos taurus uncharacterized LOC112449236 (LOC112449236), mRNA	XM_025000898	LOC112449236	112449236	NA
NC_037346.1:48207986-48238757	bta-miR-11972	21	0.001212	48233004	NM_001025349.2	7.48e-05	Bos taurus cysteine rich protein 1 (CRIP1), mRNA	NM_001025349	CRIP1	574093	zinc ion binding
NC_037346.1:48207986-48238757	bta-miR-11972	21	0.001212	48233004	NM_001038174.2	3.7246e-05	Bos taurus ring finger protein 138 (RNF138), mRNA	NM_001038174	RNF138	538445	protein ubiquitination;Wnt signaling pathway;cellular response to leukemia inhibitory factor
NC_037346.1:48207986-48238757	bta-miR-11972	21	0.001212	48233004	NM_001038176.2	0.000148404	Bos taurus CXXC finger protein 5 (CXXC5), mRNA	NM_001038176	CXXC5	538485	transcription factor binding;methyl-CpG binding;zinc ion binding
NC_037346.1:48207986-48238757	bta-miR-11972	21	0.001212	48233004	NM_001075149.2	5.9128e-05	Bos taurus myosin light chain 4 (MYL4), mRNA	NM_001075149	MYL4	504201	Adrenergic signaling in cardiomyocytes;Apelin signaling pathway;A band
NC_037346.1:48207986-48238757	bta-miR-11972	21	0.001212	48233004	NM_001075448.2	0.000116177	Bos taurus MYB proto-oncogene like 2 (MYBL2), mRNA	NM_001075448	MYBL2	510420	cellular response to leukemia inhibitory factor
NC_037346.1:48207986-48238757	bta-miR-11972	21	0.001212	48233004	NM_001078145.1	0.00015413	Bos taurus keratin associated protein-like (LOC777598), mRNA	NM_001078145	LOC777598	777598	keratin filament
NC_037346.1:48207986-48238757	bta-miR-11972	21	0.001212	48233004	NM_001099179.1	0.00014848	Bos taurus Rac family small GTPase 3 (RAC3), mRNA	NM_001099179	RAC3	619066	Fluid shear stress and atherosclerosis;MAPK signaling pathway;neuron projection development;neuromuscular process controlling balance;actin filament organization;calcium-dependent protein binding;Wnt signaling pathway;synaptic transmission, GABAergic
NC_037346.1:48207986-48238757	bta-miR-11972	21	0.001212	48233004	NM_001099392.1	0.00014513	Bos taurus keratin associated protein-like (LOC618938), mRNA	NM_001099392	LOC618938	618938	keratin filament
NC_037346.1:48207986-48238757	bta-miR-11972	21	0.001212	48233004	NM_001099398.1	0.000124125	Bos taurus keratin associated protein-like (LOC787225), mRNA	NM_001099398	LOC787225	787225	keratin filament
NC_037346.1:48207986-48238757	bta-miR-11972	21	0.001212	48233004	NM_001102105.1	0.000121271	Bos taurus mannosidase endo-alpha like (MANEAL), mRNA	NM_001102105	MANEAL	526978	NA
NC_037346.1:48207986-48238757	bta-miR-11972	21	0.001212	48233004	NM_001102309.2	8.284e-05	Bos taurus mitochondrial calcium uniporter regulator 1 (MCUR1), mRNA	NM_001102309	MCUR1	617129	integral component of mitochondrial inner membrane
NC_037346.1:48207986-48238757	bta-miR-11972	21	0.001212	48233004	NM_001104985.2	7.5641e-05	Bos taurus RNA binding motif protein 24 (RBM24), mRNA	NM_001104985	RBM24	524220	cellular response to DNA damage stimulus;negative regulation of cytoplasmic translation
NC_037346.1:48207986-48238757	bta-miR-11972	21	0.001212	48233004	NM_001193070.2	3.9104e-05	Bos taurus protein phosphatase 1 regulatory inhibitor subunit 14A (PPP1R14A), mRNA	NM_001193070	PPP1R14A	615348	Vascular smooth muscle contraction;protein serine/threonine phosphatase inhibitor activity
NC_037346.1:48207986-48238757	bta-miR-11972	21	0.001212	48233004	NM_001206202.1	0.000128265	Bos taurus family with sequence similarity 163 member B (FAM163B), mRNA	NM_001206202	FAM163B	615192	NA
NC_037346.1:48207986-48238757	bta-miR-11972	21	0.001212	48233004	NM_001302669.1	0.00012171	Bos taurus NADH:ubiquinone oxidoreductase core subunit S8 (NDUFS8), mRNA	NM_001302669	NDUFS8	287027	Parkinson disease;Retrograde endocannabinoid signaling;Oxidative phosphorylation;Thermogenesis;Metabolic pathways;Alzheimer disease;mitochondrial electron transport, NADH to ubiquinone;mitochondrial respiratory chain complex I;NADH dehydrogenase (ubiquinone) activity;mitochondrial respiratory chain complex I assembly
NC_037346.1:48207986-48238757	bta-miR-11972	21	0.001212	48233004	NM_174385.2	4.1267e-05	Bos taurus latent transforming growth factor beta binding protein 2 (LTBP2), mRNA	NM_174385	LTBP2	281905	heparin binding
NC_037346.1:48207986-48238757	bta-miR-11972	21	0.001212	48233004	NM_174509.3	0.000103161	Bos taurus calcium voltage-gated channel auxiliary subunit beta 3 (CACNB3), mRNA	NM_174509	CACNB3	282160	Adrenergic signaling in cardiomyocytes;MAPK signaling pathway;Oxytocin signaling pathway
NC_037346.1:48207986-48238757	bta-miR-11972	21	0.001212	48233004	NM_176788.1	0.000112731	Bos taurus CCAAT enhancer binding protein beta (CEBPB), mRNA	NM_176788	CEBPB	338319	DNA-binding transcription activator activity, RNA polymerase II-specific;RNA polymerase II cis-regulatory region sequence-specific DNA binding;nuclear chromatin;RNA polymerase II transcription regulator complex;DNA-binding transcription repressor activity, RNA polymerase II-specific;defense response to bacterium;protein homodimerization activity;positive regulation of interleukin-4 production;DNA…
NC_037346.1:48207986-48238757	bta-miR-11972	21	0.001212	48233004	XM_002698212.6	0.00012145	PREDICTED: Bos taurus chromosome 25 C7orf43 homolog (C25H7orf43), mRNA	XM_002698212	C25H7orf43	511902	NA
NC_037346.1:48207986-48238757	bta-miR-11972	21	0.001212	48233004	XM_005202517.4	4.281e-06	PREDICTED: Bos taurus uncharacterized LOC101904069 (LOC101904069), mRNA	XM_005202517	LOC101904069	101904069	NA
NC_037346.1:48207986-48238757	bta-miR-11972	21	0.001212	48233004	XM_005215082.1	4.1307e-05	PREDICTED: Bos taurus basic proline-rich protein-like (LOC101904896), mRNA	XM_005215082	LOC101904896	101904896	NA
NC_037346.1:48207986-48238757	bta-miR-11972	21	0.001212	48233004	XM_005216872.2	0.000111201	PREDICTED: Bos taurus trithorax group protein osa-like (LOC101902123), mRNA	XM_005216872	LOC101902123	101902123	NA
NC_037346.1:48207986-48238757	bta-miR-11972	21	0.001212	48233004	XM_010803416.1	9.432e-06	PREDICTED: Bos taurus basic proline-rich protein-like (LOC104971691), mRNA	XM_010803416	LOC104971691	104971691	NA
NC_037346.1:48207986-48238757	bta-miR-11972	21	0.001212	48233004	XM_010807740.3	6.1894e-05	PREDICTED: Bos taurus V-type proton ATPase 16 kDa proteolipid subunit-like (LOC101904667), mRNA	XM_010807740	LOC101904667	101904667	Oxidative phosphorylation;Metabolic pathways;Phagosome
NC_037346.1:48207986-48238757	bta-miR-11972	21	0.001212	48233004	XM_015460690.2	7.51052e-05	PREDICTED: Bos taurus paired box protein Pax-7 (LOC536229), mRNA	XM_015460690	LOC536229	536229	skeletal muscle tissue regeneration;cartilage development
NC_037346.1:48207986-48238757	bta-miR-11972	21	0.001212	48233004	XM_015474938.1	9.1454e-05	PREDICTED: Bos taurus proline-rich protein HaeIII subfamily 1-like (LOC107133473), mRNA	XM_015474938	LOC107133473	107133473	NA
NC_037346.1:48207986-48238757	bta-miR-11972	21	0.001212	48233004	XM_024975678.1	8.3777e-05	PREDICTED: Bos taurus proteoglycan 3 (LOC520402), mRNA	XM_024975678	LOC520402	520402	NA
NC_037346.1:48207986-48238757	bta-miR-11972	21	0.001212	48233004	XM_024988409.1	0.00014546	PREDICTED: Bos taurus ferritin heavy chain-like (LOC112445020), mRNA	XM_024988409	LOC112445020	112445020	NA
NC_037346.1:48207986-48238757	bta-miR-11972	21	0.001212	48233004	XM_024990180.1	7.581e-05	PREDICTED: Bos taurus artemin (ARTN), mRNA	XM_024990180	ARTN	530812	extracellular space;growth factor activity
NC_037346.1:48207986-48238757	bta-miR-11972	21	0.001212	48233004	XM_024992921.1	0.000111205	PREDICTED: Bos taurus polycystic kidney disease and receptor for egg jelly-related protein-like (LOC104972622), mRNA	XM_024992921	LOC104972622	104972622	NA
NC_037346.1:48207986-48238757	bta-miR-1777b	20	0.001456	48233005	NM_001040605.2	2.783e-05	Bos taurus fibroblast growth factor 4 (FGF4), mRNA	NM_001040605	FGF4	618474	MAPK signaling pathway;extracellular space;growth factor activity;extracellular region;cell differentiation;fibroblast growth factor receptor signaling pathway;positive regulation of cell population proliferation;fibroblast growth factor receptor binding;positive regulation of cell division;positive regulation of protein phosphorylation
NC_037346.1:48207986-48238757	bta-miR-1777b	20	0.001456	48233005	NM_001075692.1	2.9145e-05	Bos taurus microtubule associated scaffold protein 1 (MTUS1), mRNA	NM_001075692	MTUS1	515016	NA
NC_037346.1:48207986-48238757	bta-miR-1777b	20	0.001456	48233005	NM_001099078.1	2.5125e-05	Bos taurus Wnt family member 10A (WNT10A), mRNA	NM_001099078	WNT10A	537330	Cushing syndrome;Melanogenesis;extracellular space;neuron differentiation
NC_037346.1:48207986-48238757	bta-miR-1777b	20	0.001456	48233005	NM_001102225.1	3.7877e-05	Bos taurus pannexin 2 (PANX2), mRNA	NM_001102225	PANX2	539070	cell-cell signaling
NC_037346.1:48207986-48238757	bta-miR-1777b	20	0.001456	48233005	NM_001102554.2	1.81326e-05	Bos taurus G protein subunit alpha L (GNAL), mRNA	NM_001102554	GNAL	100124520	Parkinson disease;Calcium signaling pathway;Dopaminergic synapse;G protein-coupled receptor binding
NC_037346.1:48207986-48238757	bta-miR-1777b	20	0.001456	48233005	NM_001110185.2	3.3226e-05	Bos taurus chromosome 15 C11orf91 homolog (C15H11orf91), mRNA	NM_001110185	C15H11orf91	781657	NA
NC_037346.1:48207986-48238757	bta-miR-1777b	20	0.001456	48233005	NM_001191335.2	2.5243e-05	Bos taurus homeobox B2 (HOXB2), mRNA	NM_001191335	HOXB2	616129	DNA-binding transcription activator activity, RNA polymerase II-specific
NC_037346.1:48207986-48238757	bta-miR-1777b	20	0.001456	48233005	NM_001192422.1	2.3927e-05	Bos taurus activating transcription factor 5 (ATF5), mRNA	NM_001192422	ATF5	515654	transcription regulator complex
NC_037346.1:48207986-48238757	bta-miR-1777b	20	0.001456	48233005	NM_001192996.1	2.31818e-05	Bos taurus phosphatidylinositol glycan anchor biosynthesis class T (PIGT), mRNA	NM_001192996	PIGT	504724	Metabolic pathways;neuron differentiation
NC_037346.1:48207986-48238757	bta-miR-1777b	20	0.001456	48233005	NM_001193013.2	3.61186e-05	Bos taurus WASP family member 3 (WASF3), mRNA	NM_001193013	WASF3	540674	NA
NC_037346.1:48207986-48238757	bta-miR-1777b	20	0.001456	48233005	NM_001193070.2	9.98e-06	Bos taurus protein phosphatase 1 regulatory inhibitor subunit 14A (PPP1R14A), mRNA	NM_001193070	PPP1R14A	615348	Vascular smooth muscle contraction;protein serine/threonine phosphatase inhibitor activity
NC_037346.1:48207986-48238757	bta-miR-1777b	20	0.001456	48233005	NM_001206154.1	2.8125e-05	Bos taurus sphingolipid transporter 2 (SPNS2), mRNA	NM_001206154	SPNS2	613889	NA
NC_037346.1:48207986-48238757	bta-miR-1777b	20	0.001456	48233005	NM_001206290.1	6.3e-06	Bos taurus mex-3 RNA binding family member A (MEX3A), mRNA	NM_001206290	MEX3A	618154	NA
NC_037346.1:48207986-48238757	bta-miR-1777b	20	0.001456	48233005	NM_178322.3	3.655e-05	Bos taurus endozepine-like peptide 2 (DBIL5), mRNA	NM_178322	DBIL5	353112	NA
NC_037346.1:48207986-48238757	bta-miR-1777b	20	0.001456	48233005	XM_002689137.5	2.71036e-05	PREDICTED: Bos taurus tubulin polyglutamylase complex subunit 1 (TPGS1), mRNA	XM_002689137	TPGS1	505683	microtubule binding
NC_037346.1:48207986-48238757	bta-miR-1777b	20	0.001456	48233005	XM_002696210.3	3.7152e-05	PREDICTED: Bos taurus potassium channel tetramerization domain containing 2 (KCTD2), mRNA	XM_002696210	KCTD2	789539	proteasome-mediated ubiquitin-dependent protein catabolic process
NC_037346.1:48207986-48238757	bta-miR-1777b	20	0.001456	48233005	XM_015460308.2	1.51e-05	PREDICTED: Bos taurus C1q and TNF related 8 (C1QTNF8), mRNA	XM_015460308	C1QTNF8	524646	extracellular region;positive regulation of cell motility;collagen trimer
NC_037346.1:48207986-48238757	bta-miR-1777b	20	0.001456	48233005	XM_015473571.2	9.144e-06	PREDICTED: Bos taurus matrilin 3 (MATN3), mRNA	XM_015473571	MATN3	540041	cartilage development;collagen-containing extracellular matrix
NC_037346.1:48207986-48238757	bta-miR-1777b	20	0.001456	48233005	XM_024980580.1	3.1299e-05	PREDICTED: Bos taurus translation initiation factor IF-2-like (LOC112442588), mRNA	XM_024980580	LOC112442588	112442588	NA
NC_037346.1:48207986-48238757	bta-miR-1777b	20	0.001456	48233005	XM_024981432.1	2.11335e-05	PREDICTED: Bos taurus forkhead box D1 (FOXD1), mRNA	XM_024981432	FOXD1	112442984	NA
NC_037346.1:48207986-48238757	bta-miR-1777b	20	0.001456	48233005	XM_024985264.1	3.2442e-05	PREDICTED: Bos taurus translation initiation factor IF-2-like (LOC112444313), mRNA	XM_024985264	LOC112444313	112444313	NA
NC_037346.1:48207986-48238757	bta-miR-1777b	20	0.001456	48233005	XM_024987520.1	1.2314e-05	PREDICTED: Bos taurus basic proline-rich protein-like (LOC112444888), mRNA	XM_024987520	LOC112444888	112444888	NA
NC_037346.1:48207986-48238757	bta-miR-1777b	20	0.001456	48233005	XM_024988409.1	2.53e-05	PREDICTED: Bos taurus ferritin heavy chain-like (LOC112445020), mRNA	XM_024988409	LOC112445020	112445020	NA
NC_037346.1:48207986-48238757	bta-miR-1777b	20	0.001456	48233005	XM_024989822.1	1.411e-05	PREDICTED: Bos taurus late cornified envelope protein 5A-like (LOC786364), mRNA	XM_024989822	LOC786364	786364	NA
NC_037346.1:48207986-48238757	bta-miR-1777b	20	0.001456	48233005	XM_024989865.1	9.193e-06	PREDICTED: Bos taurus basic proline-rich protein-like (LOC112445916), mRNA	XM_024989865	LOC112445916	112445916	NA
NC_037346.1:48207986-48238757	bta-miR-1777b	20	0.001456	48233005	XM_024993785.1	3.1343e-05	PREDICTED: Bos taurus NK1 homeobox 1 (NKX1-1), mRNA	XM_024993785	NKX1-1	112447172	RNA polymerase II cis-regulatory region sequence-specific DNA binding;cell differentiation
NC_037346.1:48207986-48238757	bta-miR-1777b	20	0.001456	48233005	XM_024994816.1	3.03e-05	PREDICTED: Bos taurus Kruppel like factor 2 (KLF2), mRNA	XM_024994816	KLF2	520939	Fluid shear stress and atherosclerosis;Apelin signaling pathway;nuclear chromatin;regulation of gene expression, epigenetic;transcription regulatory region sequence-specific DNA binding
NC_037346.1:48207986-48238757	bta-miR-1777b	20	0.001456	48233005	XM_024997582.1	2.7256e-05	PREDICTED: Bos taurus collagen alpha-1(I) chain-like (LOC112448269), mRNA	XM_024997582	LOC112448269	112448269	NA
NC_037346.1:48207986-48238757	bta-miR-1777b	20	0.001456	48233005	XM_024999399.1	1.6544e-05	PREDICTED: Bos taurus translation initiation factor IF-2-like (LOC112448773), mRNA	XM_024999399	LOC112448773	112448773	NA
NC_037346.1:48207986-48238757	bta-miR-1777b	20	0.001456	48233005	XM_025000898.1	2.0961e-05	PREDICTED: Bos taurus uncharacterized LOC112449236 (LOC112449236), mRNA	XM_025000898	LOC112449236	112449236	NA
NC_037346.1:48207986-48238757	bta-miR-12059	21	0.00098	48235033	NM_001034810.2	0.000608126	Bos taurus methionine sulfoxide reductase B1 (MSRB1), mRNA	NM_001034810	MSRB1	618441	innate immune response;zinc ion binding
NC_037346.1:48207986-48238757	bta-miR-12059	21	0.00098	48235033	NM_001040519.2	0.000247115	Bos taurus claudin 7 (CLDN7), mRNA	NM_001040519	CLDN7	512975	bicellular tight junction assembly
NC_037346.1:48207986-48238757	bta-miR-12059	21	0.00098	48235033	NM_001046016.1	0.000320145	Bos taurus Rho family GTPase 1 (RND1), mRNA	NM_001046016	RND1	508869	neuron remodeling;actin filament organization
NC_037346.1:48207986-48238757	bta-miR-12059	21	0.00098	48235033	NM_001046232.2	0.000523636	Bos taurus glutathione S-transferase theta 1 (GSTT1), mRNA	NM_001046232	GSTT1	517724	Fluid shear stress and atherosclerosis;Metabolic pathways
NC_037346.1:48207986-48238757	bta-miR-12059	21	0.00098	48235033	NM_001075975.1	0.000860169	Bos taurus TATA-box binding protein associated factor 9 (TAF9), mRNA	NM_001075975	TAF9	532936	DNA-templated transcription, initiation
NC_037346.1:48207986-48238757	bta-miR-12059	21	0.00098	48235033	NM_001076487.1	7.11826e-05	Bos taurus H1.0 linker histone (H1-0), mRNA	NM_001076487	H1-0	617975	chromosome condensation
NC_037346.1:48207986-48238757	bta-miR-12059	21	0.00098	48235033	NM_001078094.1	0.000267823	Bos taurus ubiquitin conjugating enzyme E2 L3 (UBE2L3), mRNA	NM_001078094	UBE2L3	767894	Parkinson disease;Ubiquitin mediated proteolysis;protein ubiquitination;ubiquitin-protein transferase activity;ubiquitin-dependent protein catabolic process
NC_037346.1:48207986-48238757	bta-miR-12059	21	0.00098	48235033	NM_001078128.1	0.000448183	Bos taurus SRY-box transcription factor 4 (SOX4), mRNA	NM_001078128	SOX4	768313	miRNA binding;DNA-binding transcription activator activity, RNA polymerase II-specific;RNA polymerase II cis-regulatory region sequence-specific DNA binding;endocrine pancreas development;cell differentiation;positive regulation of cell population proliferation;ventricular septum morphogenesis;cardiac ventricle formation;DNA damage response, detection of DNA damage;transcription regulator complex…
NC_037346.1:48207986-48238757	bta-miR-12059	21	0.00098	48235033	NM_001079646.1	0.000507663	Bos taurus FXYD domain containing ion transport regulator 3 (FXYD3), mRNA	NM_001079646	FXYD3	780807	NA
NC_037346.1:48207986-48238757	bta-miR-12059	21	0.00098	48235033	NM_001080373.1	0.000387118	Bos taurus zinc finger protein 775 (ZNF775), mRNA	NM_001080373	ZNF775	788568	NA
NC_037346.1:48207986-48238757	bta-miR-12059	21	0.00098	48235033	NM_001083803.1	0.000843109	Bos taurus UNC homeobox (UNCX), mRNA	NM_001083803	UNCX	790191	DNA binding
NC_037346.1:48207986-48238757	bta-miR-12059	21	0.00098	48235033	NM_001102005.2	0.000859169	Bos taurus sperm associated antigen 8 (SPAG8), mRNA	NM_001102005	SPAG8	514627	microtubule binding
NC_037346.1:48207986-48238757	bta-miR-12059	21	0.00098	48235033	NM_001102079.1	0.000559146	Bos taurus carbohydrate sulfotransferase 13 (CHST13), mRNA	NM_001102079	CHST13	523460	NA
NC_037346.1:48207986-48238757	bta-miR-12059	21	0.00098	48235033	NM_001104998.1	0.000250122	Bos taurus protein tyrosine phosphatase 4A2 (PTP4A2), mRNA	NM_001104998	PTP4A2	614435	positive regulation of vascular permeability;cellular response to leukemia inhibitory factor
NC_037346.1:48207986-48238757	bta-miR-12059	21	0.00098	48235033	NM_001128506.1	0.000712999	Bos taurus charged multivesicular body protein 4B (CHMP4B), mRNA	NM_001128506	CHMP4B	616164	NA
NC_037346.1:48207986-48238757	bta-miR-12059	21	0.00098	48235033	NM_001193027.1	4.01226e-05	Bos taurus dual specificity phosphatase 9 (DUSP9), mRNA	NM_001193027	DUSP9	614306	MAPK signaling pathway
NC_037346.1:48207986-48238757	bta-miR-12059	21	0.00098	48235033	NM_001195019.1	0.000172104	Bos taurus acidic nuclear phosphoprotein 32 family member A (ANP32A), mRNA	NM_001195019	ANP32A	538427	NA
NC_037346.1:48207986-48238757	bta-miR-12059	21	0.00098	48235033	NM_001205998.1	0.000352791	Bos taurus GRB10 interacting GYF protein 1 (GIGYF1), mRNA	NM_001205998	GIGYF1	532406	NA
NC_037346.1:48207986-48238757	bta-miR-12059	21	0.00098	48235033	NM_001206417.1	0.000738146	Bos taurus G protein-coupled receptor 182 (GPR182), mRNA	NM_001206417	GPR182	509554	NA
NC_037346.1:48207986-48238757	bta-miR-12059	21	0.00098	48235033	NM_001206963.1	0.000722659	Bos taurus transmembrane protein 240 (TMEM240), mRNA	NM_001206963	TMEM240	617545	synaptic membrane
NC_037346.1:48207986-48238757	bta-miR-12059	21	0.00098	48235033	XM_002686626.5	0.000635113	PREDICTED: Bos taurus neuraminidase 4 (NEU4), mRNA	XM_002686626	NEU4	528030	Sphingolipid metabolism;Other glycan degradation
NC_037346.1:48207986-48238757	bta-miR-12059	21	0.00098	48235033	XM_002687640.5	0.000383386	PREDICTED: Bos taurus achaete-scute family bHLH transcription factor 1 (ASCL1), mRNA	XM_002687640	ASCL1	540473	transcription factor binding;RNA polymerase II transcription regulator complex;E-box binding;DNA-binding transcription repressor activity, RNA polymerase II-specific;protein dimerization activity;neuron differentiation;bHLH transcription factor binding;RNA polymerase II transcription regulatory region sequence-specific DNA binding;neuron migration
NC_037346.1:48207986-48238757	bta-miR-12059	21	0.00098	48235033	XM_003587099.5	0.000818433	PREDICTED: Bos taurus KIAA1614 (KIAA1614), mRNA	XM_003587099	KIAA1614	785141	NA
NC_037346.1:48207986-48238757	bta-miR-12059	21	0.00098	48235033	XM_010802810.2	0.000103283	PREDICTED: Bos taurus basic proline-rich protein-like (LOC104971425), mRNA	XM_010802810	LOC104971425	104971425	NA
NC_037346.1:48207986-48238757	bta-miR-12059	21	0.00098	48235033	XM_015474258.2	0.000609169	PREDICTED: Bos taurus chromosome 13 C20orf202 homolog (C13H20orf202), mRNA	XM_015474258	C13H20orf202	100296025	NA
NC_037346.1:48207986-48238757	bta-miR-12059	21	0.00098	48235033	XM_015474793.2	0.000337452	PREDICTED: Bos taurus trophoblast glycoprotein like (TPBGL), mRNA	XM_015474793	TPBGL	786625	NA
NC_037346.1:48207986-48238757	bta-miR-12059	21	0.00098	48235033	XM_024976563.1	0.000290521	PREDICTED: Bos taurus uncharacterized LOC112441770 (LOC112441770), mRNA	XM_024976563	LOC112441770	112441770	NA
NC_037346.1:48207986-48238757	bta-miR-12059	21	0.00098	48235033	XM_024983347.1	0.000853112	PREDICTED: Bos taurus RING1 and YY1 binding protein (RYBP), mRNA	XM_024983347	RYBP	616217	DNA binding
NC_037346.1:48207986-48238757	bta-miR-12059	21	0.00098	48235033	XM_024985944.1	0.000701172	PREDICTED: Bos taurus P2Y purinoceptor 8-like (LOC112444479), mRNA	XM_024985944	LOC112444479	112444479	NA
NC_037346.1:48207986-48238757	bta-miR-12059	21	0.00098	48235033	XM_024986447.1	0.00022695	PREDICTED: Bos taurus translation initiation factor IF-2-like (LOC112444614), mRNA	XM_024986447	LOC112444614	112444614	NA
NC_037340.1:74749407-74749988	bta-miR-2888	19	0.000151	74749806	NM_001001175.2	0.000155456	Bos taurus apolipoprotein C3 (APOC3), mRNA	NM_001001175	APOC3	408009	Cholesterol metabolism;chylomicron;very-low-density lipoprotein particle;regulation of Cdc42 protein signal transduction;spherical high-density lipoprotein particle;triglyceride homeostasis
NC_037340.1:74749407-74749988	bta-miR-2888	19	0.000151	74749806	NM_001034353.2	0.000228123	Bos taurus ERGIC and golgi 3 (ERGIC3), mRNA	NM_001034353	ERGIC3	509546	NA
NC_037340.1:74749407-74749988	bta-miR-2888	19	0.000151	74749806	NM_001037142.1	0.000113476	Bos taurus catenin beta interacting protein 1 (CTNNBIP1), mRNA	NM_001037142	CTNNBIP1	614630	Wnt signaling pathway;branching involved in ureteric bud morphogenesis
NC_037340.1:74749407-74749988	bta-miR-2888	19	0.000151	74749806	NM_001046468.1	0.000277192	Bos taurus protein kinase C and casein kinase substrate in neurons 2 (PACSIN2), mRNA	NM_001046468	PACSIN2	540107	caveola assembly;plasma membrane tubulation;protein localization to endosome
NC_037340.1:74749407-74749988	bta-miR-2888	19	0.000151	74749806	NM_001080239.1	0.000124115	Bos taurus ER membrane protein complex subunit 10 (EMC10), mRNA	NM_001080239	EMC10	507692	positive regulation of endothelial cell migration
NC_037340.1:74749407-74749988	bta-miR-2888	19	0.000151	74749806	NM_001080328.2	0.000253332	Bos taurus Purkinje cell protein 2 (PCP2), mRNA	NM_001080328	PCP2	617132	NA
NC_037340.1:74749407-74749988	bta-miR-2888	19	0.000151	74749806	NM_001080351.1	4.0346e-05	Bos taurus keratin associated protein 12-2 (KRTAP12-2), mRNA	NM_001080351	KRTAP12-2	783717	keratin filament
NC_037340.1:74749407-74749988	bta-miR-2888	19	0.000151	74749806	NM_001080917.1	0.000250724	Bos taurus DnaJ heat shock protein family (Hsp40) member C30 (DNAJC30), mRNA	NM_001080917	DNAJC30	617118	mitochondrial inner membrane
NC_037340.1:74749407-74749988	bta-miR-2888	19	0.000151	74749806	NM_001083771.1	0.000206789	Bos taurus cysteine and glycine rich protein 1 (CSRP1), mRNA	NM_001083771	CSRP1	615329	NA
NC_037340.1:74749407-74749988	bta-miR-2888	19	0.000151	74749806	NM_001101079.1	0.000254177	Bos taurus protein tyrosine phosphatase receptor type F (PTPRF), mRNA	NM_001101079	PTPRF	512072	heparin binding
NC_037340.1:74749407-74749988	bta-miR-2888	19	0.000151	74749806	NM_001101997.1	0.000102147	Bos taurus zinc finger protein 526 (ZNF526), mRNA	NM_001101997	ZNF526	514418	DNA binding
NC_037340.1:74749407-74749988	bta-miR-2888	19	0.000151	74749806	NM_001103228.2	0.000144131	Bos taurus lymphotoxin beta receptor (LTBR), mRNA	NM_001103228	LTBR	504653	myeloid dendritic cell differentiation
NC_037340.1:74749407-74749988	bta-miR-2888	19	0.000151	74749806	NM_001110185.2	0.000257228	Bos taurus chromosome 15 C11orf91 homolog (C15H11orf91), mRNA	NM_001110185	C15H11orf91	781657	NA
NC_037340.1:74749407-74749988	bta-miR-2888	19	0.000151	74749806	NM_001192136.1	0.000132119	Bos taurus pancreatic and duodenal homeobox 1 (PDX1), mRNA	NM_001192136	PDX1	538927	positive regulation of cell population proliferation;nitric oxide mediated signal transduction;positive regulation of insulin secretion involved in cellular response to glucose stimulus
NC_037340.1:74749407-74749988	bta-miR-2888	19	0.000151	74749806	NM_001192739.1	0.000141109	Bos taurus gastrin releasing peptide receptor (GRPR), mRNA	NM_001192739	GRPR	532784	Neuroactive ligand-receptor interaction;Calcium signaling pathway;neuropeptide signaling pathway
NC_037340.1:74749407-74749988	bta-miR-2888	19	0.000151	74749806	NM_001193058.2	0.000213836	Bos taurus zinc finger protein 628 (ZNF628), mRNA	NM_001193058	ZNF628	615021	DNA binding
NC_037340.1:74749407-74749988	bta-miR-2888	19	0.000151	74749806	NM_001205840.1	2.91524e-05	Bos taurus solute carrier family 25 member 45 (SLC25A45), mRNA	NM_001205840	SLC25A45	517425	NA
NC_037340.1:74749407-74749988	bta-miR-2888	19	0.000151	74749806	NM_001206150.1	0.000114103	Bos taurus VPS37C subunit of ESCRT-I (VPS37C), mRNA	NM_001206150	VPS37C	613817	endosome transport via multivesicular body sorting pathway;calcium-dependent protein binding
NC_037340.1:74749407-74749988	bta-miR-2888	19	0.000151	74749806	NM_001206718.1	0.000126633	Bos taurus uncharacterized LOC618071 (LOC618071), mRNA	NM_001206718	LOC618071	618071	NA
NC_037340.1:74749407-74749988	bta-miR-2888	19	0.000151	74749806	NM_174283.2	4.1494e-05	Bos taurus complexin 2 (CPLX2), mRNA	NM_174283	CPLX2	281711	NA
NC_037340.1:74749407-74749988	bta-miR-2888	19	0.000151	74749806	NM_178322.3	0.00028356	Bos taurus endozepine-like peptide 2 (DBIL5), mRNA	NM_178322	DBIL5	353112	NA
NC_037340.1:74749407-74749988	bta-miR-2888	19	0.000151	74749806	XM_002685117.3	2.313e-06	PREDICTED: Bos taurus keratin-associated protein 12-2 (LOC782628), mRNA	XM_002685117	LOC782628	782628	keratin filament
NC_037340.1:74749407-74749988	bta-miR-2888	19	0.000151	74749806	XM_005227560.3	0.00025414	PREDICTED: Bos taurus transcription factor SOX-3 (LOC781679), mRNA	XM_005227560	LOC781679	781679	RNA polymerase II cis-regulatory region sequence-specific DNA binding;cell differentiation;nuclear chromatin;transcription regulator complex;DNA binding
NC_037340.1:74749407-74749988	bta-miR-2888	19	0.000151	74749806	XM_015458848.2	0.000151215	PREDICTED: Bos taurus keratin-associated protein 9-1-like (LOC107131522), mRNA	XM_015458848	LOC107131522	107131522	NA
NC_037340.1:74749407-74749988	bta-miR-2888	19	0.000151	74749806	XM_024975611.1	0.000111101	PREDICTED: Bos taurus uncharacterized LOC101905538 (LOC101905538), mRNA	XM_024975611	LOC101905538	101905538	NA
NC_037340.1:74749407-74749988	bta-miR-2888	19	0.000151	74749806	XM_024988778.1	8.3103e-05	PREDICTED: Bos taurus E3 ubiquitin-protein ligase MARCH11-like (LOC112445186), mRNA	XM_024988778	LOC112445186	112445186	NA
NC_037340.1:74749407-74749988	bta-miR-2888	19	0.000151	74749806	XM_024989865.1	0.0001067	PREDICTED: Bos taurus basic proline-rich protein-like (LOC112445916), mRNA	XM_024989865	LOC112445916	112445916	NA
NC_037340.1:74749407-74749988	bta-miR-2888	19	0.000151	74749806	XM_024996826.1	4.7534e-05	PREDICTED: Bos taurus keratin-associated protein 12-1-like (LOC112448007), mRNA	XM_024996826	LOC112448007	112448007	NA
NC_037340.1:74749407-74749988	bta-miR-2888	19	0.000151	74749806	XM_024996830.1	0.000258401	PREDICTED: Bos taurus keratin-associated protein 12-1-like (LOC112448008), mRNA	XM_024996830	LOC112448008	112448008	keratin filament
NC_037340.1:74749407-74749988	bta-miR-2888	19	0.000151	74749806	XM_025001356.1	0.000188298	PREDICTED: Bos taurus basic salivary proline-rich protein 1-like (LOC112449365), mRNA	XM_025001356	LOC112449365	112449365	NA
NC_037340.1:74749407-74749988	bta-miR-1777b	20	0.000664	74749792	NM_001040605.2	2.783e-05	Bos taurus fibroblast growth factor 4 (FGF4), mRNA	NM_001040605	FGF4	618474	MAPK signaling pathway;extracellular space;growth factor activity;extracellular region;cell differentiation;fibroblast growth factor receptor signaling pathway;positive regulation of cell population proliferation;fibroblast growth factor receptor binding;positive regulation of cell division;positive regulation of protein phosphorylation
NC_037340.1:74749407-74749988	bta-miR-1777b	20	0.000664	74749792	NM_001075692.1	2.9145e-05	Bos taurus microtubule associated scaffold protein 1 (MTUS1), mRNA	NM_001075692	MTUS1	515016	NA
NC_037340.1:74749407-74749988	bta-miR-1777b	20	0.000664	74749792	NM_001099078.1	2.5125e-05	Bos taurus Wnt family member 10A (WNT10A), mRNA	NM_001099078	WNT10A	537330	Cushing syndrome;Melanogenesis;extracellular space;neuron differentiation
NC_037340.1:74749407-74749988	bta-miR-1777b	20	0.000664	74749792	NM_001102225.1	3.7877e-05	Bos taurus pannexin 2 (PANX2), mRNA	NM_001102225	PANX2	539070	cell-cell signaling
NC_037340.1:74749407-74749988	bta-miR-1777b	20	0.000664	74749792	NM_001102554.2	1.81326e-05	Bos taurus G protein subunit alpha L (GNAL), mRNA	NM_001102554	GNAL	100124520	Parkinson disease;Calcium signaling pathway;Dopaminergic synapse;G protein-coupled receptor binding
NC_037340.1:74749407-74749988	bta-miR-1777b	20	0.000664	74749792	NM_001110185.2	3.3226e-05	Bos taurus chromosome 15 C11orf91 homolog (C15H11orf91), mRNA	NM_001110185	C15H11orf91	781657	NA
NC_037340.1:74749407-74749988	bta-miR-1777b	20	0.000664	74749792	NM_001191335.2	2.5243e-05	Bos taurus homeobox B2 (HOXB2), mRNA	NM_001191335	HOXB2	616129	DNA-binding transcription activator activity, RNA polymerase II-specific
NC_037340.1:74749407-74749988	bta-miR-1777b	20	0.000664	74749792	NM_001192422.1	2.3927e-05	Bos taurus activating transcription factor 5 (ATF5), mRNA	NM_001192422	ATF5	515654	transcription regulator complex
NC_037340.1:74749407-74749988	bta-miR-1777b	20	0.000664	74749792	NM_001192996.1	2.31818e-05	Bos taurus phosphatidylinositol glycan anchor biosynthesis class T (PIGT), mRNA	NM_001192996	PIGT	504724	Metabolic pathways;neuron differentiation
NC_037340.1:74749407-74749988	bta-miR-1777b	20	0.000664	74749792	NM_001193013.2	3.61186e-05	Bos taurus WASP family member 3 (WASF3), mRNA	NM_001193013	WASF3	540674	NA
NC_037340.1:74749407-74749988	bta-miR-1777b	20	0.000664	74749792	NM_001193070.2	9.98e-06	Bos taurus protein phosphatase 1 regulatory inhibitor subunit 14A (PPP1R14A), mRNA	NM_001193070	PPP1R14A	615348	Vascular smooth muscle contraction;protein serine/threonine phosphatase inhibitor activity
NC_037340.1:74749407-74749988	bta-miR-1777b	20	0.000664	74749792	NM_001206154.1	2.8125e-05	Bos taurus sphingolipid transporter 2 (SPNS2), mRNA	NM_001206154	SPNS2	613889	NA
NC_037340.1:74749407-74749988	bta-miR-1777b	20	0.000664	74749792	NM_001206290.1	6.3e-06	Bos taurus mex-3 RNA binding family member A (MEX3A), mRNA	NM_001206290	MEX3A	618154	NA
NC_037340.1:74749407-74749988	bta-miR-1777b	20	0.000664	74749792	NM_178322.3	3.655e-05	Bos taurus endozepine-like peptide 2 (DBIL5), mRNA	NM_178322	DBIL5	353112	NA
NC_037340.1:74749407-74749988	bta-miR-1777b	20	0.000664	74749792	XM_002689137.5	2.71036e-05	PREDICTED: Bos taurus tubulin polyglutamylase complex subunit 1 (TPGS1), mRNA	XM_002689137	TPGS1	505683	microtubule binding
NC_037340.1:74749407-74749988	bta-miR-1777b	20	0.000664	74749792	XM_002696210.3	3.7152e-05	PREDICTED: Bos taurus potassium channel tetramerization domain containing 2 (KCTD2), mRNA	XM_002696210	KCTD2	789539	proteasome-mediated ubiquitin-dependent protein catabolic process
NC_037340.1:74749407-74749988	bta-miR-1777b	20	0.000664	74749792	XM_015460308.2	1.51e-05	PREDICTED: Bos taurus C1q and TNF related 8 (C1QTNF8), mRNA	XM_015460308	C1QTNF8	524646	extracellular region;positive regulation of cell motility;collagen trimer
NC_037340.1:74749407-74749988	bta-miR-1777b	20	0.000664	74749792	XM_015473571.2	9.144e-06	PREDICTED: Bos taurus matrilin 3 (MATN3), mRNA	XM_015473571	MATN3	540041	cartilage development;collagen-containing extracellular matrix
NC_037340.1:74749407-74749988	bta-miR-1777b	20	0.000664	74749792	XM_024980580.1	3.1299e-05	PREDICTED: Bos taurus translation initiation factor IF-2-like (LOC112442588), mRNA	XM_024980580	LOC112442588	112442588	NA
NC_037340.1:74749407-74749988	bta-miR-1777b	20	0.000664	74749792	XM_024981432.1	2.11335e-05	PREDICTED: Bos taurus forkhead box D1 (FOXD1), mRNA	XM_024981432	FOXD1	112442984	NA
NC_037340.1:74749407-74749988	bta-miR-1777b	20	0.000664	74749792	XM_024985264.1	3.2442e-05	PREDICTED: Bos taurus translation initiation factor IF-2-like (LOC112444313), mRNA	XM_024985264	LOC112444313	112444313	NA
NC_037340.1:74749407-74749988	bta-miR-1777b	20	0.000664	74749792	XM_024987520.1	1.2314e-05	PREDICTED: Bos taurus basic proline-rich protein-like (LOC112444888), mRNA	XM_024987520	LOC112444888	112444888	NA
NC_037340.1:74749407-74749988	bta-miR-1777b	20	0.000664	74749792	XM_024988409.1	2.53e-05	PREDICTED: Bos taurus ferritin heavy chain-like (LOC112445020), mRNA	XM_024988409	LOC112445020	112445020	NA
NC_037340.1:74749407-74749988	bta-miR-1777b	20	0.000664	74749792	XM_024989822.1	1.411e-05	PREDICTED: Bos taurus late cornified envelope protein 5A-like (LOC786364), mRNA	XM_024989822	LOC786364	786364	NA
NC_037340.1:74749407-74749988	bta-miR-1777b	20	0.000664	74749792	XM_024989865.1	9.193e-06	PREDICTED: Bos taurus basic proline-rich protein-like (LOC112445916), mRNA	XM_024989865	LOC112445916	112445916	NA
NC_037340.1:74749407-74749988	bta-miR-1777b	20	0.000664	74749792	XM_024993785.1	3.1343e-05	PREDICTED: Bos taurus NK1 homeobox 1 (NKX1-1), mRNA	XM_024993785	NKX1-1	112447172	RNA polymerase II cis-regulatory region sequence-specific DNA binding;cell differentiation
NC_037340.1:74749407-74749988	bta-miR-1777b	20	0.000664	74749792	XM_024994816.1	3.03e-05	PREDICTED: Bos taurus Kruppel like factor 2 (KLF2), mRNA	XM_024994816	KLF2	520939	Fluid shear stress and atherosclerosis;Apelin signaling pathway;nuclear chromatin;regulation of gene expression, epigenetic;transcription regulatory region sequence-specific DNA binding
NC_037340.1:74749407-74749988	bta-miR-1777b	20	0.000664	74749792	XM_024997582.1	2.7256e-05	PREDICTED: Bos taurus collagen alpha-1(I) chain-like (LOC112448269), mRNA	XM_024997582	LOC112448269	112448269	NA
NC_037340.1:74749407-74749988	bta-miR-1777b	20	0.000664	74749792	XM_024999399.1	1.6544e-05	PREDICTED: Bos taurus translation initiation factor IF-2-like (LOC112448773), mRNA	XM_024999399	LOC112448773	112448773	NA
NC_037340.1:74749407-74749988	bta-miR-1777b	20	0.000664	74749792	XM_025000898.1	2.0961e-05	PREDICTED: Bos taurus uncharacterized LOC112449236 (LOC112449236), mRNA	XM_025000898	LOC112449236	112449236	NA
NC_037340.1:74749407-74749988	bta-miR-1584-5p	20	0.001503	74749682	NM_001046509.1	7.0191e-05	Bos taurus mono-ADP ribosylhydrolase 1 (MACROD1), mRNA	NM_001046509	MACROD1	613568	cellular response to DNA damage stimulus
NC_037340.1:74749407-74749988	bta-miR-1584-5p	20	0.001503	74749682	NM_001075152.1	8.01633e-05	Bos taurus membrane bound O-acyltransferase domain containing 7 (MBOAT7), mRNA	NM_001075152	MBOAT7	504236	NA
NC_037340.1:74749407-74749988	bta-miR-1584-5p	20	0.001503	74749682	NM_001075234.1	8.3581e-05	Bos taurus myosin light chain 9 (MYL9), mRNA	NM_001075234	MYL9	505964	Vascular smooth muscle contraction;Oxytocin signaling pathway;cGMP-PKG signaling pathway;actomyosin
NC_037340.1:74749407-74749988	bta-miR-1584-5p	20	0.001503	74749682	NM_001083774.2	6.6156e-05	Bos taurus coiled-coil-helix-coiled-coil-helix domain containing 10 (CHCHD10), mRNA	NM_001083774	CHCHD10	615846	NA
NC_037340.1:74749407-74749988	bta-miR-1584-5p	20	0.001503	74749682	NM_001101124.1	6.41679e-05	Bos taurus death associated protein kinase 3 (DAPK3), mRNA	NM_001101124	DAPK3	525506	protein homodimerization activity;negative regulation of translation;regulation of actin cytoskeleton reorganization
NC_037340.1:74749407-74749988	bta-miR-1584-5p	20	0.001503	74749682	NM_001102380.2	8.5144e-05	Bos taurus apolipoprotein C2 (APOC2), mRNA	NM_001102380	APOC2	618039	Cholesterol metabolism;chylomicron;very-low-density lipoprotein particle;high-density lipoprotein particle clearance;spherical high-density lipoprotein particle;low-density lipoprotein particle
NC_037340.1:74749407-74749988	bta-miR-1584-5p	20	0.001503	74749682	NM_001105494.1	2.11016e-05	Bos taurus cortexin 1 (CTXN1), mRNA	NM_001105494	CTXN1	100125924	NA
NC_037340.1:74749407-74749988	bta-miR-1584-5p	20	0.001503	74749682	NM_001192364.1	4.7484e-05	Bos taurus zinc finger protein 428 (ZNF428), mRNA	NM_001192364	ZNF428	540173	NA
NC_037340.1:74749407-74749988	bta-miR-1584-5p	20	0.001503	74749682	NM_001192419.1	8.31952e-05	Bos taurus tight junction associated protein 1 (TJAP1), mRNA	NM_001192419	TJAP1	515620	NA
NC_037340.1:74749407-74749988	bta-miR-1584-5p	20	0.001503	74749682	NM_001193066.2	9.41302e-05	Bos taurus MICAL like 1 (MICALL1), mRNA	NM_001193066	MICALL1	517259	neuron projection development;plasma membrane tubulation;Rab GTPase binding;protein localization to endosome
NC_037340.1:74749407-74749988	bta-miR-1584-5p	20	0.001503	74749682	NM_001193197.2	3.4303e-05	Bos taurus tripartite motif containing 47 (TRIM47), mRNA	NM_001193197	TRIM47	618638	protein ubiquitination;ubiquitin-protein transferase activity;zinc ion binding
NC_037340.1:74749407-74749988	bta-miR-1584-5p	20	0.001503	74749682	NM_001193200.1	8.7113e-05	Bos taurus adrenomedullin 2 (ADM2), mRNA	NM_001193200	ADM2	618896	extracellular region
NC_037340.1:74749407-74749988	bta-miR-1584-5p	20	0.001503	74749682	NM_001205375.2	9.5255e-05	Bos taurus family with sequence similarity 71 member E1 (FAM71E1), mRNA	NM_001205375	FAM71E1	617892	NA
NC_037340.1:74749407-74749988	bta-miR-1584-5p	20	0.001503	74749682	NM_001205537.1	8.2261e-05	Bos taurus MyoD family inhibitor (MDFI), mRNA	NM_001205537	MDFI	286808	transcription factor binding
NC_037340.1:74749407-74749988	bta-miR-1584-5p	20	0.001503	74749682	NM_001205862.1	4.5103e-05	Bos taurus complement C1q like 1 (C1QL1), mRNA	NM_001205862	C1QL1	519675	neuron remodeling;collagen trimer
NC_037340.1:74749407-74749988	bta-miR-1584-5p	20	0.001503	74749682	NM_001206022.2	7.31587e-05	Bos taurus poliovirus receptor-related 1 (herpesvirus entry mediator C) (PVRL1), mRNA	NM_001206022	PVRL1	533492	protein homodimerization activity;integral component of presynaptic active zone membrane
NC_037340.1:74749407-74749988	bta-miR-1584-5p	20	0.001503	74749682	NM_001206268.2	7.3686e-05	Bos taurus EPH receptor B4 (EPHB4), mRNA	NM_001206268	EPHB4	515756	NA
NC_037340.1:74749407-74749988	bta-miR-1584-5p	20	0.001503	74749682	NM_173914.2	2.835e-05	Bos taurus galanin and GMAP prepropeptide (GAL), mRNA	NM_173914	GAL	280799	Neuroactive ligand-receptor interaction;extracellular space;neuropeptide signaling pathway
NC_037340.1:74749407-74749988	bta-miR-1584-5p	20	0.001503	74749682	NM_173915.2	5.8397e-05	Bos taurus gastrin (GAST), mRNA	NM_173915	GAST	280800	extracellular space
NC_037340.1:74749407-74749988	bta-miR-1584-5p	20	0.001503	74749682	NM_174526.2	6.613e-05	Bos taurus crystallin beta B1 (CRYBB1), mRNA	NM_174526	CRYBB1	282205	lens development in camera-type eye;structural constituent of eye lens
NC_037340.1:74749407-74749988	bta-miR-1584-5p	20	0.001503	74749682	XM_002690913.5	9.795e-05	PREDICTED: Bos taurus TATA-box binding protein like 2 (TBPL2), mRNA	XM_002690913	TBPL2	615096	nuclear chromatin;transcription regulator complex;DNA-templated transcription, initiation
NC_037340.1:74749407-74749988	bta-miR-1584-5p	20	0.001503	74749682	XM_002691609.5	8.7279e-05	PREDICTED: Bos taurus proline rich transmembrane protein 1B (PRRT1B), mRNA	XM_002691609	PRRT1B	784457	NA
NC_037340.1:74749407-74749988	bta-miR-1584-5p	20	0.001503	74749682	XM_003588002.5	8.7172e-05	PREDICTED: Bos taurus transmembrane protein 72 (TMEM72), mRNA	XM_003588002	TMEM72	513137	NA
NC_037340.1:74749407-74749988	bta-miR-1584-5p	20	0.001503	74749682	XM_010803416.1	9.7687e-05	PREDICTED: Bos taurus basic proline-rich protein-like (LOC104971691), mRNA	XM_010803416	LOC104971691	104971691	NA
NC_037340.1:74749407-74749988	bta-miR-1584-5p	20	0.001503	74749682	XM_015471729.1	1.4128e-05	PREDICTED: Bos taurus myosin light chain 5 (MYL5), mRNA	XM_015471729	MYL5	101907739	NA
NC_037340.1:74749407-74749988	bta-miR-1584-5p	20	0.001503	74749682	XM_015474938.1	6.4164e-05	PREDICTED: Bos taurus proline-rich protein HaeIII subfamily 1-like (LOC107133473), mRNA	XM_015474938	LOC107133473	107133473	NA
NC_037340.1:74749407-74749988	bta-miR-1584-5p	20	0.001503	74749682	XM_015475231.1	1.31125e-05	PREDICTED: Bos taurus transmembrane protein 52 (TMEM52), mRNA	XM_015475231	TMEM52	617403	NA
NC_037340.1:74749407-74749988	bta-miR-1584-5p	20	0.001503	74749682	XM_024990139.1	5.91636e-05	PREDICTED: Bos taurus coiled-coil and C2 domain containing 1B (CC2D1B), mRNA	XM_024990139	CC2D1B	511350	RNA polymerase II cis-regulatory region sequence-specific DNA binding;DNA-binding transcription repressor activity, RNA polymerase II-specific
NC_037340.1:74749407-74749988	bta-miR-1584-5p	20	0.001503	74749682	XM_024992351.1	7.0509e-05	PREDICTED: Bos taurus uncharacterized protein C12orf81-like (LOC112446637), mRNA	XM_024992351	LOC112446637	112446637	NA
NC_037340.1:74749407-74749988	bta-miR-1584-5p	20	0.001503	74749682	XM_024998179.1	7.0496e-05	PREDICTED: Bos taurus ubiquitin associated protein 1 like (UBAP1L), mRNA	XM_024998179	UBAP1L	783141	NA
NC_037340.1:74749407-74749988	bta-miR-1777a	20	0.002701	74749793	NM_001038556.2	4.8916e-05	Bos taurus matrix metallopeptidase 23 (MMP23), mRNA	NM_001038556	MMP23	527590	extracellular space;zinc ion binding
NC_037340.1:74749407-74749988	bta-miR-1777a	20	0.002701	74749793	NM_001040605.2	1.485e-05	Bos taurus fibroblast growth factor 4 (FGF4), mRNA	NM_001040605	FGF4	618474	MAPK signaling pathway;extracellular space;growth factor activity;extracellular region;cell differentiation;fibroblast growth factor receptor signaling pathway;positive regulation of cell population proliferation;fibroblast growth factor receptor binding;positive regulation of cell division;positive regulation of protein phosphorylation
NC_037340.1:74749407-74749988	bta-miR-1777a	20	0.002701	74749793	NM_001099078.1	3.8125e-05	Bos taurus Wnt family member 10A (WNT10A), mRNA	NM_001099078	WNT10A	537330	Cushing syndrome;Melanogenesis;extracellular space;neuron differentiation
NC_037340.1:74749407-74749988	bta-miR-1777a	20	0.002701	74749793	NM_001102225.1	5.1877e-05	Bos taurus pannexin 2 (PANX2), mRNA	NM_001102225	PANX2	539070	cell-cell signaling
NC_037340.1:74749407-74749988	bta-miR-1777a	20	0.002701	74749793	NM_001102554.2	5.91327e-05	Bos taurus G protein subunit alpha L (GNAL), mRNA	NM_001102554	GNAL	100124520	Parkinson disease;Calcium signaling pathway;Dopaminergic synapse;G protein-coupled receptor binding
NC_037340.1:74749407-74749988	bta-miR-1777a	20	0.002701	74749793	NM_001135578.1	4.324e-05	Bos taurus small integral membrane protein 13 (SMIM13), mRNA	NM_001135578	SMIM13	100140337	NA
NC_037340.1:74749407-74749988	bta-miR-1777a	20	0.002701	74749793	NM_001191335.2	4.0246e-05	Bos taurus homeobox B2 (HOXB2), mRNA	NM_001191335	HOXB2	616129	DNA-binding transcription activator activity, RNA polymerase II-specific
NC_037340.1:74749407-74749988	bta-miR-1777a	20	0.002701	74749793	NM_001191372.2	3.8353e-05	Bos taurus SAP30 like (SAP30L), mRNA	NM_001191372	SAP30L	533462	zinc ion binding
NC_037340.1:74749407-74749988	bta-miR-1777a	20	0.002701	74749793	NM_001192996.1	4.71819e-05	Bos taurus phosphatidylinositol glycan anchor biosynthesis class T (PIGT), mRNA	NM_001192996	PIGT	504724	Metabolic pathways;neuron differentiation
NC_037340.1:74749407-74749988	bta-miR-1777a	20	0.002701	74749793	NM_001193070.2	3.199e-05	Bos taurus protein phosphatase 1 regulatory inhibitor subunit 14A (PPP1R14A), mRNA	NM_001193070	PPP1R14A	615348	Vascular smooth muscle contraction;protein serine/threonine phosphatase inhibitor activity
NC_037340.1:74749407-74749988	bta-miR-1777a	20	0.002701	74749793	NM_001206290.1	1.1301e-05	Bos taurus mex-3 RNA binding family member A (MEX3A), mRNA	NM_001206290	MEX3A	618154	NA
NC_037340.1:74749407-74749988	bta-miR-1777a	20	0.002701	74749793	NM_001281920.1	5.457e-05	Bos taurus folliculogenesis specific bHLH transcription factor (FIGLA), mRNA	NM_001281920	FIGLA	528891	transcription factor binding;protein dimerization activity;transcription regulator complex;RNA polymerase II transcription regulatory region sequence-specific DNA binding;developmental process
NC_037340.1:74749407-74749988	bta-miR-1777a	20	0.002701	74749793	NM_178322.3	5.755e-05	Bos taurus endozepine-like peptide 2 (DBIL5), mRNA	NM_178322	DBIL5	353112	NA
NC_037340.1:74749407-74749988	bta-miR-1777a	20	0.002701	74749793	XM_002688445.5	3.5283e-05	PREDICTED: Bos taurus solute carrier family 26 member 1 (SLC26A1), mRNA	XM_002688445	SLC26A1	100140312	sulfate transmembrane transport;bicarbonate transport
NC_037340.1:74749407-74749988	bta-miR-1777a	20	0.002701	74749793	XM_002696210.3	5.1152e-05	PREDICTED: Bos taurus potassium channel tetramerization domain containing 2 (KCTD2), mRNA	XM_002696210	KCTD2	789539	proteasome-mediated ubiquitin-dependent protein catabolic process
NC_037340.1:74749407-74749988	bta-miR-1777a	20	0.002701	74749793	XM_005202517.4	3.5439e-05	PREDICTED: Bos taurus uncharacterized LOC101904069 (LOC101904069), mRNA	XM_005202517	LOC101904069	101904069	NA
NC_037340.1:74749407-74749988	bta-miR-1777a	20	0.002701	74749793	XM_010803416.1	5.7675e-05	PREDICTED: Bos taurus basic proline-rich protein-like (LOC104971691), mRNA	XM_010803416	LOC104971691	104971691	NA
NC_037340.1:74749407-74749988	bta-miR-1777a	20	0.002701	74749793	XM_010817352.3	5.01335e-05	PREDICTED: Bos taurus LBH domain containing 2 (LBHD2), mRNA	XM_010817352	LBHD2	104975451	NA
NC_037340.1:74749407-74749988	bta-miR-1777a	20	0.002701	74749793	XM_015460308.2	4.7101e-05	PREDICTED: Bos taurus C1q and TNF related 8 (C1QTNF8), mRNA	XM_015460308	C1QTNF8	524646	extracellular region;positive regulation of cell motility;collagen trimer
NC_037340.1:74749407-74749988	bta-miR-1777a	20	0.002701	74749793	XM_015473571.2	8.147e-06	PREDICTED: Bos taurus matrilin 3 (MATN3), mRNA	XM_015473571	MATN3	540041	cartilage development;collagen-containing extracellular matrix
NC_037340.1:74749407-74749988	bta-miR-1777a	20	0.002701	74749793	XM_024978871.1	4.1134e-05	PREDICTED: Bos taurus proline-rich protein 2-like (LOC112442244), mRNA	XM_024978871	LOC112442244	112442244	NA
NC_037340.1:74749407-74749988	bta-miR-1777a	20	0.002701	74749793	XM_024980580.1	4.9299e-05	PREDICTED: Bos taurus translation initiation factor IF-2-like (LOC112442588), mRNA	XM_024980580	LOC112442588	112442588	NA
NC_037340.1:74749407-74749988	bta-miR-1777a	20	0.002701	74749793	XM_024981432.1	2.91335e-05	PREDICTED: Bos taurus forkhead box D1 (FOXD1), mRNA	XM_024981432	FOXD1	112442984	NA
NC_037340.1:74749407-74749988	bta-miR-1777a	20	0.002701	74749793	XM_024987520.1	3.9315e-05	PREDICTED: Bos taurus basic proline-rich protein-like (LOC112444888), mRNA	XM_024987520	LOC112444888	112444888	NA
NC_037340.1:74749407-74749988	bta-miR-1777a	20	0.002701	74749793	XM_024989822.1	4.0111e-05	PREDICTED: Bos taurus late cornified envelope protein 5A-like (LOC786364), mRNA	XM_024989822	LOC786364	786364	NA
NC_037340.1:74749407-74749988	bta-miR-1777a	20	0.002701	74749793	XM_024989863.1	4.748e-05	PREDICTED: Bos taurus ventral anterior homeobox 1-like (LOC112445915), mRNA	XM_024989863	LOC112445915	112445915	NA
NC_037340.1:74749407-74749988	bta-miR-1777a	20	0.002701	74749793	XM_024989865.1	3.7194e-05	PREDICTED: Bos taurus basic proline-rich protein-like (LOC112445916), mRNA	XM_024989865	LOC112445916	112445916	NA
NC_037340.1:74749407-74749988	bta-miR-1777a	20	0.002701	74749793	XM_024997582.1	4.6259e-05	PREDICTED: Bos taurus collagen alpha-1(I) chain-like (LOC112448269), mRNA	XM_024997582	LOC112448269	112448269	NA
NC_037340.1:74749407-74749988	bta-miR-1777a	20	0.002701	74749793	XM_024999399.1	4.4545e-05	PREDICTED: Bos taurus translation initiation factor IF-2-like (LOC112448773), mRNA	XM_024999399	LOC112448773	112448773	NA
NC_037340.1:74749407-74749988	bta-miR-1777a	20	0.002701	74749793	XM_025000898.1	2.3962e-05	PREDICTED: Bos taurus uncharacterized LOC112449236 (LOC112449236), mRNA	XM_025000898	LOC112449236	112449236	NA
NC_037340.1:74749407-74749988	bta-miR-3141	18	0.003005	74749595	NM_001034371.3	0.000628167	Bos taurus FAD dependent oxidoreductase domain containing 1 (FOXRED1), mRNA	NM_001034371	FOXRED1	510097	mitochondrial respiratory chain complex I;mitochondrial inner membrane;mitochondrial respiratory chain complex I assembly
NC_037340.1:74749407-74749988	bta-miR-3141	18	0.003005	74749595	NM_001075890.1	0.00052594	Bos taurus kallikrein related peptidase 10 (KLK10), mRNA	NM_001075890	KLK10	526736	NA
NC_037340.1:74749407-74749988	bta-miR-3141	18	0.003005	74749595	NM_001076415.1	0.000525188	Bos taurus phytanoyl-CoA 2-hydroxylase interacting protein (PHYHIP), mRNA	NM_001076415	PHYHIP	616243	NA
NC_037340.1:74749407-74749988	bta-miR-3141	18	0.003005	74749595	NM_001078094.1	0.000817935	Bos taurus ubiquitin conjugating enzyme E2 L3 (UBE2L3), mRNA	NM_001078094	UBE2L3	767894	Parkinson disease;Ubiquitin mediated proteolysis;protein ubiquitination;ubiquitin-protein transferase activity;ubiquitin-dependent protein catabolic process
NC_037340.1:74749407-74749988	bta-miR-3141	18	0.003005	74749595	NM_001098910.1	0.00075161	Bos taurus embryonal Fyn-associated substrate (EFS), mRNA	NM_001098910	EFS	508559	NA
NC_037340.1:74749407-74749988	bta-miR-3141	18	0.003005	74749595	NM_001099169.2	0.00074111	Bos taurus protein phosphatase 1 regulatory inhibitor subunit 14D (PPP1R14D), mRNA	NM_001099169	PPP1R14D	617670	protein serine/threonine phosphatase inhibitor activity
NC_037340.1:74749407-74749988	bta-miR-3141	18	0.003005	74749595	NM_001114523.2	0.000276256	Bos taurus surfactant associated 2 (SFTA2), mRNA	NM_001114523	SFTA2	616978	extracellular region
NC_037340.1:74749407-74749988	bta-miR-3141	18	0.003005	74749595	NM_001115084.1	0.00060814	Bos taurus beta-defensin 10 (DEFB10), mRNA	NM_001115084	DEFB10	100141457	extracellular space;defense response to bacterium
NC_037340.1:74749407-74749988	bta-miR-3141	18	0.003005	74749595	NM_001192987.1	0.000628115	Bos taurus spermatogenesis associated serine rich 2 like (SPATS2L), mRNA	NM_001192987	SPATS2L	539299	NA
NC_037340.1:74749407-74749988	bta-miR-3141	18	0.003005	74749595	NM_001206666.1	0.000713709	Bos taurus olfactory receptor 491-like (LOC783210), mRNA	NM_001206666	LOC783210	783210	NA
NC_037340.1:74749407-74749988	bta-miR-3141	18	0.003005	74749595	NM_174076.3	0.000565149	Bos taurus glutathione peroxidase 1 (GPX1), mRNA	NM_174076	GPX1	281209	Metabolic pathways;skeletal muscle tissue regeneration;regulation of gene expression, epigenetic;triglyceride metabolic process;regulation of proteasomal protein catabolic process;negative regulation of inflammatory response to antigenic stimulus;skeletal muscle fiber development;cellular oxidant detoxification;blood vessel endothelial cell migration
NC_037340.1:74749407-74749988	bta-miR-3141	18	0.003005	74749595	NM_174502.2	0.000751176	Bos taurus annexin A11 (ANXA11), mRNA	NM_174502	ANXA11	282142	calcium-dependent protein binding;nuclear envelope;phosphatidylethanolamine binding
NC_037340.1:74749407-74749988	bta-miR-3141	18	0.003005	74749595	NM_176610.1	7.11376e-05	Bos taurus milk fat globule-EGF factor 8 protein (MFGE8), mRNA	NM_176610	MFGE8	281913	extracellular space;extracellular region;phagocytosis, engulfment;phosphatidylethanolamine binding
NC_037340.1:74749407-74749988	bta-miR-3141	18	0.003005	74749595	XM_002687330.1	0.000843703	PREDICTED: Bos taurus olfactory receptor 8S1 (LOC506992), mRNA	XM_002687330	LOC506992	506992	NA
NC_037340.1:74749407-74749988	bta-miR-3141	18	0.003005	74749595	XM_002687344.4	0.000838703	PREDICTED: Bos taurus olfactory receptor 8S1 (LOC523258), mRNA	XM_002687344	LOC523258	523258	NA
NC_037340.1:74749407-74749988	bta-miR-3141	18	0.003005	74749595	XM_002690751.4	0.000553721	PREDICTED: Bos taurus olfactory receptor 11H6 (LOC517667), mRNA	XM_002690751	LOC517667	517667	NA
NC_037340.1:74749407-74749988	bta-miR-3141	18	0.003005	74749595	XM_005216111.2	0.000724709	PREDICTED: Bos taurus olfactory receptor 491 (LOC538744), mRNA	XM_005216111	LOC538744	538744	NA
NC_037340.1:74749407-74749988	bta-miR-3141	18	0.003005	74749595	XM_005216112.2	0.000833763	PREDICTED: Bos taurus olfactory receptor 491 (LOC782678), mRNA	XM_005216112	LOC782678	782678	NA
NC_037340.1:74749407-74749988	bta-miR-3141	18	0.003005	74749595	XM_005219868.4	0.00073491	PREDICTED: Bos taurus signal peptidase complex subunit 1 (LOC781197), mRNA	XM_005219868	LOC781197	781197	NA
NC_037340.1:74749407-74749988	bta-miR-3141	18	0.003005	74749595	XM_010803840.1	0.000742575	PREDICTED: Bos taurus basic salivary proline-rich protein 4-like (LOC104971855), mRNA	XM_010803840	LOC104971855	104971855	NA
NC_037340.1:74749407-74749988	bta-miR-3141	18	0.003005	74749595	XM_010804715.2	0.0008337	PREDICTED: Bos taurus olfactory receptor 2A1/2A42 (LOC519916), mRNA	XM_010804715	LOC519916	519916	NA
NC_037340.1:74749407-74749988	bta-miR-3141	18	0.003005	74749595	XM_010815792.3	0.00057449	PREDICTED: Bos taurus peroxisomal biogenesis factor 12 (PEX12), mRNA	XM_010815792	PEX12	506007	ubiquitin-protein transferase activity;zinc ion binding;protein C-terminus binding
NC_037340.1:74749407-74749988	bta-miR-3141	18	0.003005	74749595	XM_010818652.2	0.000447535	PREDICTED: Bos taurus olfactory receptor 5D18-like (LOC789929), mRNA	XM_010818652	LOC789929	789929	NA
NC_037340.1:74749407-74749988	bta-miR-3141	18	0.003005	74749595	XM_024975632.1	0.000695709	PREDICTED: Bos taurus olfactory receptor 491-like (LOC112441571), mRNA	XM_024975632	LOC112441571	112441571	NA
NC_037340.1:74749407-74749988	bta-miR-3141	18	0.003005	74749595	XM_024989206.1	0.000789806	PREDICTED: Bos taurus collagen alpha-1(VII) chain-like (LOC112445746), mRNA	XM_024989206	LOC112445746	112445746	NA
NC_037340.1:74749407-74749988	bta-miR-3141	18	0.003005	74749595	XM_024989830.1	0.000410651	PREDICTED: Bos taurus late cornified envelope protein 1D-like (LOC112445867), mRNA	XM_024989830	LOC112445867	112445867	NA
NC_037340.1:74749407-74749988	bta-miR-3141	18	0.003005	74749595	XM_024989865.1	0.000135199	PREDICTED: Bos taurus basic proline-rich protein-like (LOC112445916), mRNA	XM_024989865	LOC112445916	112445916	NA
NC_037340.1:74749407-74749988	bta-miR-3141	18	0.003005	74749595	XM_024990944.1	0.000838706	PREDICTED: Bos taurus olfactory receptor 2A2 (LOC508101), mRNA	XM_024990944	LOC508101	508101	NA
NC_037340.1:74749407-74749988	bta-miR-3141	18	0.003005	74749595	XM_024990958.1	0.000761661	PREDICTED: Bos taurus olfactory receptor 2A2 (LOC787786), mRNA	XM_024990958	LOC787786	787786	NA
NC_037340.1:74749407-74749988	bta-miR-3141	18	0.003005	74749595	XM_024999693.1	0.000439135	PREDICTED: Bos taurus NOTCH regulated ankyrin repeat protein (NRARP), mRNA	XM_024999693	NRARP	100299743	somite rostral/caudal axis specification
NC_037328.1:74608691-74610448	bta-miR-183	23	0.004458	74609282	NM_001034753.1	0.0397055	Bos taurus caspase recruitment domain family member 19 (CARD19), mRNA	NM_001034753	CARD19	614217	NA
NC_037328.1:74608691-74610448	bta-miR-183	23	0.004458	74609282	NM_001038044.2	0.076458	Bos taurus protein phosphatase 1 regulatory subunit 32 (PPP1R32), mRNA	NM_001038044	PPP1R32	506337	phosphatase binding
NC_037328.1:74608691-74610448	bta-miR-183	23	0.004458	74609282	NM_001045985.1	0.0471688	Bos taurus sorbin and SH3 domain containing 3 (SORBS3), mRNA	NM_001045985	SORBS3	507914	transcription factor binding;actin filament organization
NC_037328.1:74608691-74610448	bta-miR-183	23	0.004458	74609282	NM_001046447.2	0.0815634	Bos taurus polycomb group ring finger 1 (PCGF1), mRNA	NM_001046447	PCGF1	539040	protein C-terminus binding
NC_037328.1:74608691-74610448	bta-miR-183	23	0.004458	74609282	NM_001046488.2	0.0638019	Bos taurus translocase of inner mitochondrial membrane 17B (TIMM17B), mRNA	NM_001046488	TIMM17B	540765	TIM23 mitochondrial import inner membrane translocase complex;integral component of mitochondrial inner membrane
NC_037328.1:74608691-74610448	bta-miR-183	23	0.004458	74609282	NM_001075140.1	0.0312871	Bos taurus metallothionein 2A (MT2A), mRNA	NM_001075140	MT2A	404070	zinc ion binding;cellular zinc ion homeostasis
NC_037328.1:74608691-74610448	bta-miR-183	23	0.004458	74609282	NM_001075678.2	0.0105431	Bos taurus TARBP2 subunit of RISC loading complex (TARBP2), mRNA	NM_001075678	TARBP2	514674	miRNA binding;skeletal muscle tissue regeneration;protein homodimerization activity
NC_037328.1:74608691-74610448	bta-miR-183	23	0.004458	74609282	NM_001076089.1	0.0347623	Bos taurus twisted gastrulation BMP signaling modulator 1 (TWSG1), mRNA	NM_001076089	TWSG1	537290	extracellular space;cell differentiation;ossification;mesoderm formation;regulation of BMP signaling pathway
NC_037328.1:74608691-74610448	bta-miR-183	23	0.004458	74609282	NM_001077487.1	0.0722534	Bos taurus proline rich membrane anchor 1 (PRIMA1), mRNA	NM_001077487	PRIMA1	616432	NA
NC_037328.1:74608691-74610448	bta-miR-183	23	0.004458	74609282	NM_001079580.2	0.0556533	Bos taurus triggering receptor expressed on myeloid cells 2 (TREM2), mRNA	NM_001079580	TREM2	506467	defense response to bacterium;osteoclast differentiation;amyloid-beta clearance;positive regulation of interleukin-10 production;phagocytosis, engulfment
NC_037328.1:74608691-74610448	bta-miR-183	23	0.004458	74609282	NM_001102253.1	0.0379379	Bos taurus myosin regulatory light chain interacting protein (MYLIP), mRNA	NM_001102253	MYLIP	541070	Cholesterol metabolism;protein ubiquitination;ubiquitin-protein transferase activity;negative regulation of neuron projection development;ubiquitin-dependent protein catabolic process
NC_037328.1:74608691-74610448	bta-miR-183	23	0.004458	74609282	NM_001102315.2	0.0596746	Bos taurus protein phosphatase 1 regulatory subunit 35 (PPP1R35), mRNA	NM_001102315	PPP1R35	617968	phosphatase binding
NC_037328.1:74608691-74610448	bta-miR-183	23	0.004458	74609282	NM_001109806.1	0.0329964	Bos taurus Fc fragment of IgG receptor IIa (FCGR2A), mRNA	NM_001109806	FCGR2A	782652	Phagosome
NC_037328.1:74608691-74610448	bta-miR-183	23	0.004458	74609282	NM_001192312.2	0.0234232	Bos taurus melanotransferrin (MELTF), mRNA	NM_001192312	MELTF	539803	extracellular space
NC_037328.1:74608691-74610448	bta-miR-183	23	0.004458	74609282	NM_001192554.2	0.0723733	Bos taurus interleukin 1 receptor like 2 (IL1RL2), mRNA	NM_001192554	IL1RL2	522114	NA
NC_037328.1:74608691-74610448	bta-miR-183	23	0.004458	74609282	NM_001205457.1	0.0413959	Bos taurus zinc finger protein 687 (ZNF687), mRNA	NM_001205457	ZNF687	787675	NA
NC_037328.1:74608691-74610448	bta-miR-183	23	0.004458	74609282	NM_001205599.1	0.0314645	Bos taurus BICD family like cargo adaptor 2 (BICDL2), mRNA	NM_001205599	BICDL2	507073	NA
NC_037328.1:74608691-74610448	bta-miR-183	23	0.004458	74609282	NM_001205720.1	0.0560985	Bos taurus Nedd4 family interacting protein 2 (NDFIP2), mRNA	NM_001205720	NDFIP2	512310	ubiquitin-dependent protein catabolic process
NC_037328.1:74608691-74610448	bta-miR-183	23	0.004458	74609282	NM_001205841.2	0.0471686	Bos taurus tenascin N (TNN), mRNA	NM_001205841	TNN	517433	negative regulation of osteoblast proliferation
NC_037328.1:74608691-74610448	bta-miR-183	23	0.004458	74609282	NM_001205856.1	0.0104238	Bos taurus Mab-21 domain containing 2 (MB21D2), mRNA	NM_001205856	MB21D2	519376	NA
NC_037328.1:74608691-74610448	bta-miR-183	23	0.004458	74609282	NM_001206068.1	0.0726351	Bos taurus progestin and adipoQ receptor family member 3 (PAQR3), mRNA	NM_001206068	PAQR3	534876	negative regulation of MAP kinase activity;negative regulation of neuron projection development
NC_037328.1:74608691-74610448	bta-miR-183	23	0.004458	74609282	NM_174401.2	0.0425461	Bos taurus neuropeptide Y receptor Y2 (NPY2R), mRNA	NM_174401	NPY2R	281943	Neuroactive ligand-receptor interaction;neuropeptide signaling pathway;outflow tract morphogenesis
NC_037328.1:74608691-74610448	bta-miR-183	23	0.004458	74609282	NM_174539.2	0.0484324	Bos taurus Fc fragment of IgG receptor IIb (FCGR2B), mRNA	NM_174539	FCGR2B	282229	Phagosome;IgG binding
NC_037328.1:74608691-74610448	bta-miR-183	23	0.004458	74609282	NM_175818.4	0.0204993	Bos taurus NADH:ubiquinone oxidoreductase subunit B10 (NDUFB10), mRNA	NM_175818	NDUFB10	327701	Parkinson disease;Retrograde endocannabinoid signaling;Oxidative phosphorylation;Thermogenesis;Metabolic pathways;Alzheimer disease;mitochondrial respiratory chain complex I;mitochondrial respiratory chain complex I assembly
NC_037328.1:74608691-74610448	bta-miR-183	23	0.004458	74609282	NM_206843.2	0.0472975	Bos taurus agouti signaling protein (ASIP), mRNA	NM_206843	ASIP	404192	Melanogenesis;extracellular space
NC_037328.1:74608691-74610448	bta-miR-183	23	0.004458	74609282	XM_002691817.3	0.0743304	PREDICTED: Bos taurus olfactomedin 4 (OLFM4), mRNA	XM_002691817	OLFM4	515082	extracellular space
NC_037328.1:74608691-74610448	bta-miR-183	23	0.004458	74609282	XM_003587655.5	0.0582152	PREDICTED: Bos taurus exosome component 7 (EXOSC7), mRNA	XM_003587655	EXOSC7	100847343	NA
NC_037328.1:74608691-74610448	bta-miR-183	23	0.004458	74609282	XM_015471715.2	0.0726353	PREDICTED: Bos taurus translation initiation factor IF-2-like (LOC101902106), mRNA	XM_015471715	LOC101902106	101902106	NA
NC_037328.1:74608691-74610448	bta-miR-183	23	0.004458	74609282	XM_024988746.1	0.0788427	PREDICTED: Bos taurus rhox homeobox family member 1-like (LOC112445157), mRNA	XM_024988746	LOC112445157	112445157	NA
NC_037328.1:74608691-74610448	bta-miR-183	23	0.004458	74609282	XM_024992519.1	0.0428673	PREDICTED: Bos taurus uncharacterized LOC101902154 (LOC101902154), mRNA	XM_024992519	LOC101902154	101902154	NA
NC_037328.1:74608691-74610448	bta-miR-2305	20	0.006037	74609788	NM_001037483.2	4.1499e-05	Bos taurus RNA polymerase II subunit J (POLR2J), mRNA	NM_001037483	POLR2J	540428	protein dimerization activity;DNA binding
NC_037328.1:74608691-74610448	bta-miR-2305	20	0.006037	74609788	NM_001037710.2	0.000109439	Bos taurus ubiquitin like 5 (UBL5), mRNA	NM_001037710	UBL5	614551	protein tag
NC_037328.1:74608691-74610448	bta-miR-2305	20	0.006037	74609788	NM_001076977.2	1.211e-05	Bos taurus hematopoietic cell signal transducer (HCST), mRNA	NM_001076977	HCST	767892	NA
NC_037328.1:74608691-74610448	bta-miR-2305	20	0.006037	74609788	NM_001077044.2	5.2624e-05	Bos taurus signal sequence receptor subunit 3 (SSR3), mRNA	NM_001077044	SSR3	767980	SRP-dependent cotranslational protein targeting to membrane
NC_037328.1:74608691-74610448	bta-miR-2305	20	0.006037	74609788	NM_001083641.1	0.0001135	Bos taurus polypeptide N-acetylgalactosaminyltransferase 9 (GALNT9), mRNA	NM_001083641	GALNT9	504951	Metabolic pathways
NC_037328.1:74608691-74610448	bta-miR-2305	20	0.006037	74609788	NM_001098860.3	0.000118592	Bos taurus receptor activity modifying protein 2 (RAMP2), mRNA	NM_001098860	RAMP2	504230	Vascular smooth muscle contraction;bicellular tight junction assembly;heart development;basement membrane assembly;positive regulation of vasculogenesis
NC_037328.1:74608691-74610448	bta-miR-2305	20	0.006037	74609788	NM_001101101.1	7.81562e-05	Bos taurus protein kinase C and casein kinase substrate in neurons 1 (PACSIN1), mRNA	NM_001101101	PACSIN1	520488	plasma membrane tubulation;actin filament organization;neuron projection morphogenesis
NC_037328.1:74608691-74610448	bta-miR-2305	20	0.006037	74609788	NM_001105633.1	4.176e-05	Bos taurus MYC associated factor X (MAX), mRNA	NM_001105633	MAX	540616	MAPK signaling pathway;nuclear chromatin;RNA polymerase II transcription regulator complex;E-box binding;DNA-binding transcription repressor activity, RNA polymerase II-specific;protein dimerization activity;protein-DNA complex
NC_037328.1:74608691-74610448	bta-miR-2305	20	0.006037	74609788	NM_001145035.1	6.01119e-05	Bos taurus chromosome 15 C11orf96 homolog (C15H11orf96), mRNA	NM_001145035	C15H11orf96	100270684	NA
NC_037328.1:74608691-74610448	bta-miR-2305	20	0.006037	74609788	NM_001166486.1	8.7184e-05	Bos taurus BCL2 apoptosis regulator (BCL2), mRNA	NM_001166486	BCL2	281020	Adrenergic signaling in cardiomyocytes;Fluid shear stress and atherosclerosis;ossification;actin filament organization;protein homodimerization activity;cellular response to hypoxia;nuclear membrane;response to iron ion;spleen development;lymphoid progenitor cell differentiation;renal system process;melanocyte differentiation;positive regulation of skeletal muscle fiber development;branching invo…
NC_037328.1:74608691-74610448	bta-miR-2305	20	0.006037	74609788	NM_001192728.1	8.2198e-05	Bos taurus GSG1 like (GSG1L), mRNA	NM_001192728	GSG1L	511049	regulation of AMPA receptor activity
NC_037328.1:74608691-74610448	bta-miR-2305	20	0.006037	74609788	NM_001192799.2	0.000100105	Bos taurus zinc finger CCCH-type containing 7B (ZC3H7B), mRNA	NM_001192799	ZC3H7B	534109	miRNA binding;production of miRNAs involved in gene silencing by miRNA
NC_037328.1:74608691-74610448	bta-miR-2305	20	0.006037	74609788	NM_001205491.1	0.000104301	Bos taurus membrane associated ring-CH-type finger 4 (MARCHF4), mRNA	NM_001205491	MARCHF4	527624	protein ubiquitination;ubiquitin-protein transferase activity;zinc ion binding
NC_037328.1:74608691-74610448	bta-miR-2305	20	0.006037	74609788	NM_174157.4	4.651e-05	Bos taurus protamine 2 (PRM2), mRNA	NM_174157	PRM2	281424	chromosome condensation;DNA binding
NC_037328.1:74608691-74610448	bta-miR-2305	20	0.006037	74609788	NM_174249.2	4.39e-06	Bos taurus bone gamma-carboxyglutamate protein (BGLAP), mRNA	NM_174249	BGLAP	281646	extracellular region;ossification
NC_037328.1:74608691-74610448	bta-miR-2305	20	0.006037	74609788	NM_174537.3	7.8545e-05	Bos taurus Fc fragment of IgE receptor Ig (FCER1G), mRNA	NM_174537	FCER1G	282226	defense response to bacterium;osteoclast differentiation;innate immune response;mast cell activation;positive regulation of interleukin-10 production;positive regulation of interleukin-4 production;phagocytosis, engulfment;IgG binding;neutrophil chemotaxis
NC_037328.1:74608691-74610448	bta-miR-2305	20	0.006037	74609788	NM_174815.2	8.1177e-05	Bos taurus Y-box binding protein 1 (YBX1), mRNA	NM_174815	YBX1	287023	miRNA binding;DNA-binding transcription activator activity, RNA polymerase II-specific;RNA polymerase II cis-regulatory region sequence-specific DNA binding;negative regulation of translation;positive regulation of cell division;negative regulation of cellular senescence;nuclear membrane;extracellular exosome;epidermis development
NC_037328.1:74608691-74610448	bta-miR-2305	20	0.006037	74609788	XM_002695118.4	9.6765e-05	PREDICTED: Bos taurus proline rich 12 (PRR12), mRNA	XM_002695118	PRR12	529621	NA
NC_037328.1:74608691-74610448	bta-miR-2305	20	0.006037	74609788	XM_002697932.5	0.000108101	PREDICTED: Bos taurus FLYWCH family member 2 (FLYWCH2), mRNA	XM_002697932	FLYWCH2	618572	molecular_function;biological_process;cellular_component
NC_037328.1:74608691-74610448	bta-miR-2305	20	0.006037	74609788	XM_003586153.4	3.5837e-05	PREDICTED: Bos taurus neuronal pentraxin receptor (NPTXR), mRNA	XM_003586153	NPTXR	100848095	NA
NC_037328.1:74608691-74610448	bta-miR-2305	20	0.006037	74609788	XM_005215082.1	8.9453e-05	PREDICTED: Bos taurus basic proline-rich protein-like (LOC101904896), mRNA	XM_005215082	LOC101904896	101904896	NA
NC_037328.1:74608691-74610448	bta-miR-2305	20	0.006037	74609788	XM_010822139.1	9.13e-05	PREDICTED: Bos taurus basic proline-rich protein-like (LOC104970594), mRNA	XM_010822139	LOC104970594	104970594	NA
NC_037328.1:74608691-74610448	bta-miR-2305	20	0.006037	74609788	XM_015474229.2	8.9279e-05	PREDICTED: Bos taurus ubiquitin-like protein 5 (LOC107132228), mRNA	XM_015474229	LOC107132228	107132228	protein tag
NC_037328.1:74608691-74610448	bta-miR-2305	20	0.006037	74609788	XM_024976947.1	0.000108104	PREDICTED: Bos taurus shisa family member 4 (SHISA4), mRNA	XM_024976947	SHISA4	617754	NA
NC_037328.1:74608691-74610448	bta-miR-2305	20	0.006037	74609788	XM_024978752.1	8.51798e-05	PREDICTED: Bos taurus chromosome 18 C19orf81 homolog (C18H19orf81), mRNA	XM_024978752	C18H19orf81	100140272	NA
NC_037328.1:74608691-74610448	bta-miR-2305	20	0.006037	74609788	XM_024980580.1	7.7299e-05	PREDICTED: Bos taurus translation initiation factor IF-2-like (LOC112442588), mRNA	XM_024980580	LOC112442588	112442588	NA
NC_037328.1:74608691-74610448	bta-miR-2305	20	0.006037	74609788	XM_024984428.1	0.000101646	PREDICTED: Bos taurus basic salivary proline-rich protein 2-like (LOC112444151), mRNA	XM_024984428	LOC112444151	112444151	NA
NC_037328.1:74608691-74610448	bta-miR-2305	20	0.006037	74609788	XM_024986139.1	2.354e-05	PREDICTED: Bos taurus translation initiation factor IF-2-like (LOC112441483), mRNA	XM_024986139	LOC112441483	112441483	NA
NC_037328.1:74608691-74610448	bta-miR-2305	20	0.006037	74609788	XM_024989863.1	8.4285e-05	PREDICTED: Bos taurus ventral anterior homeobox 1-like (LOC112445915), mRNA	XM_024989863	LOC112445915	112445915	NA
NC_037328.1:74608691-74610448	bta-miR-2305	20	0.006037	74609788	XM_024997582.1	5.3259e-05	PREDICTED: Bos taurus collagen alpha-1(I) chain-like (LOC112448269), mRNA	XM_024997582	LOC112448269	112448269	NA
NC_037328.1:74608691-74610448	bta-miR-2888	19	0.009542	74609782	NM_001001175.2	0.000155456	Bos taurus apolipoprotein C3 (APOC3), mRNA	NM_001001175	APOC3	408009	Cholesterol metabolism;chylomicron;very-low-density lipoprotein particle;regulation of Cdc42 protein signal transduction;spherical high-density lipoprotein particle;triglyceride homeostasis
NC_037328.1:74608691-74610448	bta-miR-2888	19	0.009542	74609782	NM_001034353.2	0.000228123	Bos taurus ERGIC and golgi 3 (ERGIC3), mRNA	NM_001034353	ERGIC3	509546	NA
NC_037328.1:74608691-74610448	bta-miR-2888	19	0.009542	74609782	NM_001037142.1	0.000113476	Bos taurus catenin beta interacting protein 1 (CTNNBIP1), mRNA	NM_001037142	CTNNBIP1	614630	Wnt signaling pathway;branching involved in ureteric bud morphogenesis
NC_037328.1:74608691-74610448	bta-miR-2888	19	0.009542	74609782	NM_001046468.1	0.000277192	Bos taurus protein kinase C and casein kinase substrate in neurons 2 (PACSIN2), mRNA	NM_001046468	PACSIN2	540107	caveola assembly;plasma membrane tubulation;protein localization to endosome
NC_037328.1:74608691-74610448	bta-miR-2888	19	0.009542	74609782	NM_001080239.1	0.000124115	Bos taurus ER membrane protein complex subunit 10 (EMC10), mRNA	NM_001080239	EMC10	507692	positive regulation of endothelial cell migration
NC_037328.1:74608691-74610448	bta-miR-2888	19	0.009542	74609782	NM_001080328.2	0.000253332	Bos taurus Purkinje cell protein 2 (PCP2), mRNA	NM_001080328	PCP2	617132	NA
NC_037328.1:74608691-74610448	bta-miR-2888	19	0.009542	74609782	NM_001080351.1	4.0346e-05	Bos taurus keratin associated protein 12-2 (KRTAP12-2), mRNA	NM_001080351	KRTAP12-2	783717	keratin filament
NC_037328.1:74608691-74610448	bta-miR-2888	19	0.009542	74609782	NM_001080917.1	0.000250724	Bos taurus DnaJ heat shock protein family (Hsp40) member C30 (DNAJC30), mRNA	NM_001080917	DNAJC30	617118	mitochondrial inner membrane
NC_037328.1:74608691-74610448	bta-miR-2888	19	0.009542	74609782	NM_001083771.1	0.000206789	Bos taurus cysteine and glycine rich protein 1 (CSRP1), mRNA	NM_001083771	CSRP1	615329	NA
NC_037328.1:74608691-74610448	bta-miR-2888	19	0.009542	74609782	NM_001101079.1	0.000254177	Bos taurus protein tyrosine phosphatase receptor type F (PTPRF), mRNA	NM_001101079	PTPRF	512072	heparin binding
NC_037328.1:74608691-74610448	bta-miR-2888	19	0.009542	74609782	NM_001101997.1	0.000102147	Bos taurus zinc finger protein 526 (ZNF526), mRNA	NM_001101997	ZNF526	514418	DNA binding
NC_037328.1:74608691-74610448	bta-miR-2888	19	0.009542	74609782	NM_001103228.2	0.000144131	Bos taurus lymphotoxin beta receptor (LTBR), mRNA	NM_001103228	LTBR	504653	myeloid dendritic cell differentiation
NC_037328.1:74608691-74610448	bta-miR-2888	19	0.009542	74609782	NM_001110185.2	0.000257228	Bos taurus chromosome 15 C11orf91 homolog (C15H11orf91), mRNA	NM_001110185	C15H11orf91	781657	NA
NC_037328.1:74608691-74610448	bta-miR-2888	19	0.009542	74609782	NM_001192136.1	0.000132119	Bos taurus pancreatic and duodenal homeobox 1 (PDX1), mRNA	NM_001192136	PDX1	538927	positive regulation of cell population proliferation;nitric oxide mediated signal transduction;positive regulation of insulin secretion involved in cellular response to glucose stimulus
NC_037328.1:74608691-74610448	bta-miR-2888	19	0.009542	74609782	NM_001192739.1	0.000141109	Bos taurus gastrin releasing peptide receptor (GRPR), mRNA	NM_001192739	GRPR	532784	Neuroactive ligand-receptor interaction;Calcium signaling pathway;neuropeptide signaling pathway
NC_037328.1:74608691-74610448	bta-miR-2888	19	0.009542	74609782	NM_001193058.2	0.000213836	Bos taurus zinc finger protein 628 (ZNF628), mRNA	NM_001193058	ZNF628	615021	DNA binding
NC_037328.1:74608691-74610448	bta-miR-2888	19	0.009542	74609782	NM_001205840.1	2.91524e-05	Bos taurus solute carrier family 25 member 45 (SLC25A45), mRNA	NM_001205840	SLC25A45	517425	NA
NC_037328.1:74608691-74610448	bta-miR-2888	19	0.009542	74609782	NM_001206150.1	0.000114103	Bos taurus VPS37C subunit of ESCRT-I (VPS37C), mRNA	NM_001206150	VPS37C	613817	endosome transport via multivesicular body sorting pathway;calcium-dependent protein binding
NC_037328.1:74608691-74610448	bta-miR-2888	19	0.009542	74609782	NM_001206718.1	0.000126633	Bos taurus uncharacterized LOC618071 (LOC618071), mRNA	NM_001206718	LOC618071	618071	NA
NC_037328.1:74608691-74610448	bta-miR-2888	19	0.009542	74609782	NM_174283.2	4.1494e-05	Bos taurus complexin 2 (CPLX2), mRNA	NM_174283	CPLX2	281711	NA
NC_037328.1:74608691-74610448	bta-miR-2888	19	0.009542	74609782	NM_178322.3	0.00028356	Bos taurus endozepine-like peptide 2 (DBIL5), mRNA	NM_178322	DBIL5	353112	NA
NC_037328.1:74608691-74610448	bta-miR-2888	19	0.009542	74609782	XM_002685117.3	2.313e-06	PREDICTED: Bos taurus keratin-associated protein 12-2 (LOC782628), mRNA	XM_002685117	LOC782628	782628	keratin filament
NC_037328.1:74608691-74610448	bta-miR-2888	19	0.009542	74609782	XM_005227560.3	0.00025414	PREDICTED: Bos taurus transcription factor SOX-3 (LOC781679), mRNA	XM_005227560	LOC781679	781679	RNA polymerase II cis-regulatory region sequence-specific DNA binding;cell differentiation;nuclear chromatin;transcription regulator complex;DNA binding
NC_037328.1:74608691-74610448	bta-miR-2888	19	0.009542	74609782	XM_015458848.2	0.000151215	PREDICTED: Bos taurus keratin-associated protein 9-1-like (LOC107131522), mRNA	XM_015458848	LOC107131522	107131522	NA
NC_037328.1:74608691-74610448	bta-miR-2888	19	0.009542	74609782	XM_024975611.1	0.000111101	PREDICTED: Bos taurus uncharacterized LOC101905538 (LOC101905538), mRNA	XM_024975611	LOC101905538	101905538	NA
NC_037328.1:74608691-74610448	bta-miR-2888	19	0.009542	74609782	XM_024988778.1	8.3103e-05	PREDICTED: Bos taurus E3 ubiquitin-protein ligase MARCH11-like (LOC112445186), mRNA	XM_024988778	LOC112445186	112445186	NA
NC_037328.1:74608691-74610448	bta-miR-2888	19	0.009542	74609782	XM_024989865.1	0.0001067	PREDICTED: Bos taurus basic proline-rich protein-like (LOC112445916), mRNA	XM_024989865	LOC112445916	112445916	NA
NC_037328.1:74608691-74610448	bta-miR-2888	19	0.009542	74609782	XM_024996826.1	4.7534e-05	PREDICTED: Bos taurus keratin-associated protein 12-1-like (LOC112448007), mRNA	XM_024996826	LOC112448007	112448007	NA
NC_037328.1:74608691-74610448	bta-miR-2888	19	0.009542	74609782	XM_024996830.1	0.000258401	PREDICTED: Bos taurus keratin-associated protein 12-1-like (LOC112448008), mRNA	XM_024996830	LOC112448008	112448008	keratin filament
NC_037328.1:74608691-74610448	bta-miR-2888	19	0.009542	74609782	XM_025001356.1	0.000188298	PREDICTED: Bos taurus basic salivary proline-rich protein 1-like (LOC112449365), mRNA	XM_025001356	LOC112449365	112449365	NA
NC_037328.1:74608691-74610448	bta-miR-2881	18	0.02653	74609780	NM_001007806.2	7.417e-05	Bos taurus prostaglandin E synthase 3 (PTGES3), mRNA	NM_001007806	PTGES3	493638	Metabolic pathways;prostaglandin biosynthetic process
NC_037328.1:74608691-74610448	bta-miR-2881	18	0.02653	74609780	NM_001033608.1	8.6497e-05	Bos taurus macrophage migration inhibitory factor (MIF), mRNA	NM_001033608	MIF	280858	Metabolic pathways;extracellular space;innate immune response
NC_037328.1:74608691-74610448	bta-miR-2881	18	0.02653	74609780	NM_001037483.2	8.5496e-05	Bos taurus RNA polymerase II subunit J (POLR2J), mRNA	NM_001037483	POLR2J	540428	protein dimerization activity;DNA binding
NC_037328.1:74608691-74610448	bta-miR-2881	18	0.02653	74609780	NM_001046468.1	0.000105192	Bos taurus protein kinase C and casein kinase substrate in neurons 2 (PACSIN2), mRNA	NM_001046468	PACSIN2	540107	caveola assembly;plasma membrane tubulation;protein localization to endosome
NC_037328.1:74608691-74610448	bta-miR-2881	18	0.02653	74609780	NM_001075947.1	6.01292e-05	Bos taurus F-box and leucine rich repeat protein 14 (FBXL14), mRNA	NM_001075947	FBXL14	531211	protein ubiquitination;ubiquitin-protein transferase activity;ubiquitin-dependent protein catabolic process;SCF ubiquitin ligase complex
NC_037328.1:74608691-74610448	bta-miR-2881	18	0.02653	74609780	NM_001076183.1	6.6352e-05	Bos taurus cannabinoid receptor interacting protein 1 (CNRIP1), mRNA	NM_001076183	CNRIP1	539715	protein C-terminus binding
NC_037328.1:74608691-74610448	bta-miR-2881	18	0.02653	74609780	NM_001076843.1	0.000101143	Bos taurus solute carrier family 30 member 3 (SLC30A3), mRNA	NM_001076843	SLC30A3	512803	NA
NC_037328.1:74608691-74610448	bta-miR-2881	18	0.02653	74609780	NM_001101899.1	9.81141e-05	Bos taurus synoviolin 1 (SYVN1), mRNA	NM_001101899	SYVN1	508358	Ubiquitin mediated proteolysis;Hrd1p ubiquitin ligase ERAD-L complex
NC_037328.1:74608691-74610448	bta-miR-2881	18	0.02653	74609780	NM_001115084.1	3.512e-05	Bos taurus beta-defensin 10 (DEFB10), mRNA	NM_001115084	DEFB10	100141457	extracellular space;defense response to bacterium
NC_037328.1:74608691-74610448	bta-miR-2881	18	0.02653	74609780	NM_001193062.1	9.71495e-05	Bos taurus Rho GTPase activating protein 1 (ARHGAP1), mRNA	NM_001193062	ARHGAP1	512817	Rab GTPase binding
NC_037328.1:74608691-74610448	bta-miR-2881	18	0.02653	74609780	NM_001193199.1	5.81255e-05	Bos taurus mitogen-activated protein kinase 8 interacting protein 2 (MAPK8IP2), mRNA	NM_001193199	MAPK8IP2	618893	MAPK signaling pathway;regulation of AMPA receptor activity;mating behavior
NC_037328.1:74608691-74610448	bta-miR-2881	18	0.02653	74609780	NM_001205871.1	9.416e-05	Bos taurus homeobox D12 (HOXD12), mRNA	NM_001205871	HOXD12	520423	transcription regulator complex;DNA binding
NC_037328.1:74608691-74610448	bta-miR-2881	18	0.02653	74609780	NM_001206294.1	9.25e-05	Bos taurus GIPC PDZ domain containing family member 3 (GIPC3), mRNA	NM_001206294	GIPC3	618265	NA
NC_037328.1:74608691-74610448	bta-miR-2881	18	0.02653	74609780	NM_001206834.1	5.5166e-05	Bos taurus integrin subunit beta like 1 (ITGBL1), mRNA	NM_001206834	ITGBL1	533449	NA
NC_037328.1:74608691-74610448	bta-miR-2881	18	0.02653	74609780	NM_001281906.1	6.51e-05	Bos taurus V-set pre-B cell surrogate light chain 3 (VPREB3), mRNA	NM_001281906	VPREB3	615795	extracellular space
NC_037328.1:74608691-74610448	bta-miR-2881	18	0.02653	74609780	NM_174283.2	6.1493e-05	Bos taurus complexin 2 (CPLX2), mRNA	NM_174283	CPLX2	281711	NA
NC_037328.1:74608691-74610448	bta-miR-2881	18	0.02653	74609780	XM_002685117.3	1.9311e-05	PREDICTED: Bos taurus keratin-associated protein 12-2 (LOC782628), mRNA	XM_002685117	LOC782628	782628	keratin filament
NC_037328.1:74608691-74610448	bta-miR-2881	18	0.02653	74609780	XM_002694719.5	8.5618e-05	PREDICTED: Bos taurus V-set and transmembrane domain containing 2B (VSTM2B), mRNA	XM_002694719	VSTM2B	790185	NA
NC_037328.1:74608691-74610448	bta-miR-2881	18	0.02653	74609780	XM_002697213.4	0.000104423	PREDICTED: Bos taurus colipase like 2 (CLPSL2), mRNA	XM_002697213	CLPSL2	100297290	extracellular region
NC_037328.1:74608691-74610448	bta-miR-2881	18	0.02653	74609780	XM_005215082.1	6.2457e-05	PREDICTED: Bos taurus basic proline-rich protein-like (LOC101904896), mRNA	XM_005215082	LOC101904896	101904896	NA
NC_037328.1:74608691-74610448	bta-miR-2881	18	0.02653	74609780	XM_010803416.1	2.5419e-05	PREDICTED: Bos taurus basic proline-rich protein-like (LOC104971691), mRNA	XM_010803416	LOC104971691	104971691	NA
NC_037328.1:74608691-74610448	bta-miR-2881	18	0.02653	74609780	XM_010803840.1	9.7835e-05	PREDICTED: Bos taurus basic salivary proline-rich protein 4-like (LOC104971855), mRNA	XM_010803840	LOC104971855	104971855	NA
NC_037328.1:74608691-74610448	bta-miR-2881	18	0.02653	74609780	XM_010815678.1	5.1329e-05	PREDICTED: Bos taurus translation initiation factor IF-2-like (LOC104974975), mRNA	XM_010815678	LOC104974975	104974975	NA
NC_037328.1:74608691-74610448	bta-miR-2881	18	0.02653	74609780	XM_015461222.1	4.6328e-05	PREDICTED: Bos taurus uncharacterized protein MISP3-like (LOC107131968), mRNA	XM_015461222	LOC107131968	107131968	NA
NC_037328.1:74608691-74610448	bta-miR-2881	18	0.02653	74609780	XM_024980580.1	8.4297e-05	PREDICTED: Bos taurus translation initiation factor IF-2-like (LOC112442588), mRNA	XM_024980580	LOC112442588	112442588	NA
NC_037328.1:74608691-74610448	bta-miR-2881	18	0.02653	74609780	XM_024989865.1	5.375e-05	PREDICTED: Bos taurus basic proline-rich protein-like (LOC112445916), mRNA	XM_024989865	LOC112445916	112445916	NA
NC_037328.1:74608691-74610448	bta-miR-2881	18	0.02653	74609780	XM_024992351.1	9.3762e-05	PREDICTED: Bos taurus uncharacterized protein C12orf81-like (LOC112446637), mRNA	XM_024992351	LOC112446637	112446637	NA
NC_037328.1:74608691-74610448	bta-miR-2881	18	0.02653	74609780	XM_024993479.1	6.4984e-05	PREDICTED: Bos taurus translation initiation factor IF-2-like (LOC112447024), mRNA	XM_024993479	LOC112447024	112447024	NA
NC_037328.1:74608691-74610448	bta-miR-2881	18	0.02653	74609780	XM_024999763.1	7.8534e-05	PREDICTED: Bos taurus basic proline-rich protein-like (LOC112448893), mRNA	XM_024999763	LOC112448893	112448893	NA
NC_037328.1:74608691-74610448	bta-miR-2881	18	0.02653	74609780	XM_025000898.1	1.9952e-05	PREDICTED: Bos taurus uncharacterized LOC112449236 (LOC112449236), mRNA	XM_025000898	LOC112449236	112449236	NA
NC_037339.1:31876982-31913282	bta-miR-2305	20	0.001217	31888397	NM_001037483.2	4.1499e-05	Bos taurus RNA polymerase II subunit J (POLR2J), mRNA	NM_001037483	POLR2J	540428	protein dimerization activity;DNA binding
NC_037339.1:31876982-31913282	bta-miR-2305	20	0.001217	31888397	NM_001037710.2	0.000109439	Bos taurus ubiquitin like 5 (UBL5), mRNA	NM_001037710	UBL5	614551	protein tag
NC_037339.1:31876982-31913282	bta-miR-2305	20	0.001217	31888397	NM_001076977.2	1.211e-05	Bos taurus hematopoietic cell signal transducer (HCST), mRNA	NM_001076977	HCST	767892	NA
NC_037339.1:31876982-31913282	bta-miR-2305	20	0.001217	31888397	NM_001077044.2	5.2624e-05	Bos taurus signal sequence receptor subunit 3 (SSR3), mRNA	NM_001077044	SSR3	767980	SRP-dependent cotranslational protein targeting to membrane
NC_037339.1:31876982-31913282	bta-miR-2305	20	0.001217	31888397	NM_001083641.1	0.0001135	Bos taurus polypeptide N-acetylgalactosaminyltransferase 9 (GALNT9), mRNA	NM_001083641	GALNT9	504951	Metabolic pathways
NC_037339.1:31876982-31913282	bta-miR-2305	20	0.001217	31888397	NM_001098860.3	0.000118592	Bos taurus receptor activity modifying protein 2 (RAMP2), mRNA	NM_001098860	RAMP2	504230	Vascular smooth muscle contraction;bicellular tight junction assembly;heart development;basement membrane assembly;positive regulation of vasculogenesis
NC_037339.1:31876982-31913282	bta-miR-2305	20	0.001217	31888397	NM_001101101.1	7.81562e-05	Bos taurus protein kinase C and casein kinase substrate in neurons 1 (PACSIN1), mRNA	NM_001101101	PACSIN1	520488	plasma membrane tubulation;actin filament organization;neuron projection morphogenesis
NC_037339.1:31876982-31913282	bta-miR-2305	20	0.001217	31888397	NM_001105633.1	4.176e-05	Bos taurus MYC associated factor X (MAX), mRNA	NM_001105633	MAX	540616	MAPK signaling pathway;nuclear chromatin;RNA polymerase II transcription regulator complex;E-box binding;DNA-binding transcription repressor activity, RNA polymerase II-specific;protein dimerization activity;protein-DNA complex
NC_037339.1:31876982-31913282	bta-miR-2305	20	0.001217	31888397	NM_001145035.1	6.01119e-05	Bos taurus chromosome 15 C11orf96 homolog (C15H11orf96), mRNA	NM_001145035	C15H11orf96	100270684	NA
NC_037339.1:31876982-31913282	bta-miR-2305	20	0.001217	31888397	NM_001166486.1	8.7184e-05	Bos taurus BCL2 apoptosis regulator (BCL2), mRNA	NM_001166486	BCL2	281020	Adrenergic signaling in cardiomyocytes;Fluid shear stress and atherosclerosis;ossification;actin filament organization;protein homodimerization activity;cellular response to hypoxia;nuclear membrane;response to iron ion;spleen development;lymphoid progenitor cell differentiation;renal system process;melanocyte differentiation;positive regulation of skeletal muscle fiber development;branching invo…
NC_037339.1:31876982-31913282	bta-miR-2305	20	0.001217	31888397	NM_001192728.1	8.2198e-05	Bos taurus GSG1 like (GSG1L), mRNA	NM_001192728	GSG1L	511049	regulation of AMPA receptor activity
NC_037339.1:31876982-31913282	bta-miR-2305	20	0.001217	31888397	NM_001192799.2	0.000100105	Bos taurus zinc finger CCCH-type containing 7B (ZC3H7B), mRNA	NM_001192799	ZC3H7B	534109	miRNA binding;production of miRNAs involved in gene silencing by miRNA
NC_037339.1:31876982-31913282	bta-miR-2305	20	0.001217	31888397	NM_001205491.1	0.000104301	Bos taurus membrane associated ring-CH-type finger 4 (MARCHF4), mRNA	NM_001205491	MARCHF4	527624	protein ubiquitination;ubiquitin-protein transferase activity;zinc ion binding
NC_037339.1:31876982-31913282	bta-miR-2305	20	0.001217	31888397	NM_174157.4	4.651e-05	Bos taurus protamine 2 (PRM2), mRNA	NM_174157	PRM2	281424	chromosome condensation;DNA binding
NC_037339.1:31876982-31913282	bta-miR-2305	20	0.001217	31888397	NM_174249.2	4.39e-06	Bos taurus bone gamma-carboxyglutamate protein (BGLAP), mRNA	NM_174249	BGLAP	281646	extracellular region;ossification
NC_037339.1:31876982-31913282	bta-miR-2305	20	0.001217	31888397	NM_174537.3	7.8545e-05	Bos taurus Fc fragment of IgE receptor Ig (FCER1G), mRNA	NM_174537	FCER1G	282226	defense response to bacterium;osteoclast differentiation;innate immune response;mast cell activation;positive regulation of interleukin-10 production;positive regulation of interleukin-4 production;phagocytosis, engulfment;IgG binding;neutrophil chemotaxis
NC_037339.1:31876982-31913282	bta-miR-2305	20	0.001217	31888397	NM_174815.2	8.1177e-05	Bos taurus Y-box binding protein 1 (YBX1), mRNA	NM_174815	YBX1	287023	miRNA binding;DNA-binding transcription activator activity, RNA polymerase II-specific;RNA polymerase II cis-regulatory region sequence-specific DNA binding;negative regulation of translation;positive regulation of cell division;negative regulation of cellular senescence;nuclear membrane;extracellular exosome;epidermis development
NC_037339.1:31876982-31913282	bta-miR-2305	20	0.001217	31888397	XM_002695118.4	9.6765e-05	PREDICTED: Bos taurus proline rich 12 (PRR12), mRNA	XM_002695118	PRR12	529621	NA
NC_037339.1:31876982-31913282	bta-miR-2305	20	0.001217	31888397	XM_002697932.5	0.000108101	PREDICTED: Bos taurus FLYWCH family member 2 (FLYWCH2), mRNA	XM_002697932	FLYWCH2	618572	molecular_function;biological_process;cellular_component
NC_037339.1:31876982-31913282	bta-miR-2305	20	0.001217	31888397	XM_003586153.4	3.5837e-05	PREDICTED: Bos taurus neuronal pentraxin receptor (NPTXR), mRNA	XM_003586153	NPTXR	100848095	NA
NC_037339.1:31876982-31913282	bta-miR-2305	20	0.001217	31888397	XM_005215082.1	8.9453e-05	PREDICTED: Bos taurus basic proline-rich protein-like (LOC101904896), mRNA	XM_005215082	LOC101904896	101904896	NA
NC_037339.1:31876982-31913282	bta-miR-2305	20	0.001217	31888397	XM_010822139.1	9.13e-05	PREDICTED: Bos taurus basic proline-rich protein-like (LOC104970594), mRNA	XM_010822139	LOC104970594	104970594	NA
NC_037339.1:31876982-31913282	bta-miR-2305	20	0.001217	31888397	XM_015474229.2	8.9279e-05	PREDICTED: Bos taurus ubiquitin-like protein 5 (LOC107132228), mRNA	XM_015474229	LOC107132228	107132228	protein tag
NC_037339.1:31876982-31913282	bta-miR-2305	20	0.001217	31888397	XM_024976947.1	0.000108104	PREDICTED: Bos taurus shisa family member 4 (SHISA4), mRNA	XM_024976947	SHISA4	617754	NA
NC_037339.1:31876982-31913282	bta-miR-2305	20	0.001217	31888397	XM_024978752.1	8.51798e-05	PREDICTED: Bos taurus chromosome 18 C19orf81 homolog (C18H19orf81), mRNA	XM_024978752	C18H19orf81	100140272	NA
NC_037339.1:31876982-31913282	bta-miR-2305	20	0.001217	31888397	XM_024980580.1	7.7299e-05	PREDICTED: Bos taurus translation initiation factor IF-2-like (LOC112442588), mRNA	XM_024980580	LOC112442588	112442588	NA
NC_037339.1:31876982-31913282	bta-miR-2305	20	0.001217	31888397	XM_024984428.1	0.000101646	PREDICTED: Bos taurus basic salivary proline-rich protein 2-like (LOC112444151), mRNA	XM_024984428	LOC112444151	112444151	NA
NC_037339.1:31876982-31913282	bta-miR-2305	20	0.001217	31888397	XM_024986139.1	2.354e-05	PREDICTED: Bos taurus translation initiation factor IF-2-like (LOC112441483), mRNA	XM_024986139	LOC112441483	112441483	NA
NC_037339.1:31876982-31913282	bta-miR-2305	20	0.001217	31888397	XM_024989863.1	8.4285e-05	PREDICTED: Bos taurus ventral anterior homeobox 1-like (LOC112445915), mRNA	XM_024989863	LOC112445915	112445915	NA
NC_037339.1:31876982-31913282	bta-miR-2305	20	0.001217	31888397	XM_024997582.1	5.3259e-05	PREDICTED: Bos taurus collagen alpha-1(I) chain-like (LOC112448269), mRNA	XM_024997582	LOC112448269	112448269	NA
NC_037339.1:31876982-31913282	bta-miR-1777a	20	0.001529	31888397	NM_001038556.2	4.8916e-05	Bos taurus matrix metallopeptidase 23 (MMP23), mRNA	NM_001038556	MMP23	527590	extracellular space;zinc ion binding
NC_037339.1:31876982-31913282	bta-miR-1777a	20	0.001529	31888397	NM_001040605.2	1.485e-05	Bos taurus fibroblast growth factor 4 (FGF4), mRNA	NM_001040605	FGF4	618474	MAPK signaling pathway;extracellular space;growth factor activity;extracellular region;cell differentiation;fibroblast growth factor receptor signaling pathway;positive regulation of cell population proliferation;fibroblast growth factor receptor binding;positive regulation of cell division;positive regulation of protein phosphorylation
NC_037339.1:31876982-31913282	bta-miR-1777a	20	0.001529	31888397	NM_001099078.1	3.8125e-05	Bos taurus Wnt family member 10A (WNT10A), mRNA	NM_001099078	WNT10A	537330	Cushing syndrome;Melanogenesis;extracellular space;neuron differentiation
NC_037339.1:31876982-31913282	bta-miR-1777a	20	0.001529	31888397	NM_001102225.1	5.1877e-05	Bos taurus pannexin 2 (PANX2), mRNA	NM_001102225	PANX2	539070	cell-cell signaling
NC_037339.1:31876982-31913282	bta-miR-1777a	20	0.001529	31888397	NM_001102554.2	5.91327e-05	Bos taurus G protein subunit alpha L (GNAL), mRNA	NM_001102554	GNAL	100124520	Parkinson disease;Calcium signaling pathway;Dopaminergic synapse;G protein-coupled receptor binding
NC_037339.1:31876982-31913282	bta-miR-1777a	20	0.001529	31888397	NM_001135578.1	4.324e-05	Bos taurus small integral membrane protein 13 (SMIM13), mRNA	NM_001135578	SMIM13	100140337	NA
NC_037339.1:31876982-31913282	bta-miR-1777a	20	0.001529	31888397	NM_001191335.2	4.0246e-05	Bos taurus homeobox B2 (HOXB2), mRNA	NM_001191335	HOXB2	616129	DNA-binding transcription activator activity, RNA polymerase II-specific
NC_037339.1:31876982-31913282	bta-miR-1777a	20	0.001529	31888397	NM_001191372.2	3.8353e-05	Bos taurus SAP30 like (SAP30L), mRNA	NM_001191372	SAP30L	533462	zinc ion binding
NC_037339.1:31876982-31913282	bta-miR-1777a	20	0.001529	31888397	NM_001192996.1	4.71819e-05	Bos taurus phosphatidylinositol glycan anchor biosynthesis class T (PIGT), mRNA	NM_001192996	PIGT	504724	Metabolic pathways;neuron differentiation
NC_037339.1:31876982-31913282	bta-miR-1777a	20	0.001529	31888397	NM_001193070.2	3.199e-05	Bos taurus protein phosphatase 1 regulatory inhibitor subunit 14A (PPP1R14A), mRNA	NM_001193070	PPP1R14A	615348	Vascular smooth muscle contraction;protein serine/threonine phosphatase inhibitor activity
NC_037339.1:31876982-31913282	bta-miR-1777a	20	0.001529	31888397	NM_001206290.1	1.1301e-05	Bos taurus mex-3 RNA binding family member A (MEX3A), mRNA	NM_001206290	MEX3A	618154	NA
NC_037339.1:31876982-31913282	bta-miR-1777a	20	0.001529	31888397	NM_001281920.1	5.457e-05	Bos taurus folliculogenesis specific bHLH transcription factor (FIGLA), mRNA	NM_001281920	FIGLA	528891	transcription factor binding;protein dimerization activity;transcription regulator complex;RNA polymerase II transcription regulatory region sequence-specific DNA binding;developmental process
NC_037339.1:31876982-31913282	bta-miR-1777a	20	0.001529	31888397	NM_178322.3	5.755e-05	Bos taurus endozepine-like peptide 2 (DBIL5), mRNA	NM_178322	DBIL5	353112	NA
NC_037339.1:31876982-31913282	bta-miR-1777a	20	0.001529	31888397	XM_002688445.5	3.5283e-05	PREDICTED: Bos taurus solute carrier family 26 member 1 (SLC26A1), mRNA	XM_002688445	SLC26A1	100140312	sulfate transmembrane transport;bicarbonate transport
NC_037339.1:31876982-31913282	bta-miR-1777a	20	0.001529	31888397	XM_002696210.3	5.1152e-05	PREDICTED: Bos taurus potassium channel tetramerization domain containing 2 (KCTD2), mRNA	XM_002696210	KCTD2	789539	proteasome-mediated ubiquitin-dependent protein catabolic process
NC_037339.1:31876982-31913282	bta-miR-1777a	20	0.001529	31888397	XM_005202517.4	3.5439e-05	PREDICTED: Bos taurus uncharacterized LOC101904069 (LOC101904069), mRNA	XM_005202517	LOC101904069	101904069	NA
NC_037339.1:31876982-31913282	bta-miR-1777a	20	0.001529	31888397	XM_010803416.1	5.7675e-05	PREDICTED: Bos taurus basic proline-rich protein-like (LOC104971691), mRNA	XM_010803416	LOC104971691	104971691	NA
NC_037339.1:31876982-31913282	bta-miR-1777a	20	0.001529	31888397	XM_010817352.3	5.01335e-05	PREDICTED: Bos taurus LBH domain containing 2 (LBHD2), mRNA	XM_010817352	LBHD2	104975451	NA
NC_037339.1:31876982-31913282	bta-miR-1777a	20	0.001529	31888397	XM_015460308.2	4.7101e-05	PREDICTED: Bos taurus C1q and TNF related 8 (C1QTNF8), mRNA	XM_015460308	C1QTNF8	524646	extracellular region;positive regulation of cell motility;collagen trimer
NC_037339.1:31876982-31913282	bta-miR-1777a	20	0.001529	31888397	XM_015473571.2	8.147e-06	PREDICTED: Bos taurus matrilin 3 (MATN3), mRNA	XM_015473571	MATN3	540041	cartilage development;collagen-containing extracellular matrix
NC_037339.1:31876982-31913282	bta-miR-1777a	20	0.001529	31888397	XM_024978871.1	4.1134e-05	PREDICTED: Bos taurus proline-rich protein 2-like (LOC112442244), mRNA	XM_024978871	LOC112442244	112442244	NA
NC_037339.1:31876982-31913282	bta-miR-1777a	20	0.001529	31888397	XM_024980580.1	4.9299e-05	PREDICTED: Bos taurus translation initiation factor IF-2-like (LOC112442588), mRNA	XM_024980580	LOC112442588	112442588	NA
NC_037339.1:31876982-31913282	bta-miR-1777a	20	0.001529	31888397	XM_024981432.1	2.91335e-05	PREDICTED: Bos taurus forkhead box D1 (FOXD1), mRNA	XM_024981432	FOXD1	112442984	NA
NC_037339.1:31876982-31913282	bta-miR-1777a	20	0.001529	31888397	XM_024987520.1	3.9315e-05	PREDICTED: Bos taurus basic proline-rich protein-like (LOC112444888), mRNA	XM_024987520	LOC112444888	112444888	NA
NC_037339.1:31876982-31913282	bta-miR-1777a	20	0.001529	31888397	XM_024989822.1	4.0111e-05	PREDICTED: Bos taurus late cornified envelope protein 5A-like (LOC786364), mRNA	XM_024989822	LOC786364	786364	NA
NC_037339.1:31876982-31913282	bta-miR-1777a	20	0.001529	31888397	XM_024989863.1	4.748e-05	PREDICTED: Bos taurus ventral anterior homeobox 1-like (LOC112445915), mRNA	XM_024989863	LOC112445915	112445915	NA
NC_037339.1:31876982-31913282	bta-miR-1777a	20	0.001529	31888397	XM_024989865.1	3.7194e-05	PREDICTED: Bos taurus basic proline-rich protein-like (LOC112445916), mRNA	XM_024989865	LOC112445916	112445916	NA
NC_037339.1:31876982-31913282	bta-miR-1777a	20	0.001529	31888397	XM_024997582.1	4.6259e-05	PREDICTED: Bos taurus collagen alpha-1(I) chain-like (LOC112448269), mRNA	XM_024997582	LOC112448269	112448269	NA
NC_037339.1:31876982-31913282	bta-miR-1777a	20	0.001529	31888397	XM_024999399.1	4.4545e-05	PREDICTED: Bos taurus translation initiation factor IF-2-like (LOC112448773), mRNA	XM_024999399	LOC112448773	112448773	NA
NC_037339.1:31876982-31913282	bta-miR-1777a	20	0.001529	31888397	XM_025000898.1	2.3962e-05	PREDICTED: Bos taurus uncharacterized LOC112449236 (LOC112449236), mRNA	XM_025000898	LOC112449236	112449236	NA
NC_037339.1:31876982-31913282	bta-miR-1777b	20	0.001634	31888397	NM_001040605.2	2.783e-05	Bos taurus fibroblast growth factor 4 (FGF4), mRNA	NM_001040605	FGF4	618474	MAPK signaling pathway;extracellular space;growth factor activity;extracellular region;cell differentiation;fibroblast growth factor receptor signaling pathway;positive regulation of cell population proliferation;fibroblast growth factor receptor binding;positive regulation of cell division;positive regulation of protein phosphorylation
NC_037339.1:31876982-31913282	bta-miR-1777b	20	0.001634	31888397	NM_001075692.1	2.9145e-05	Bos taurus microtubule associated scaffold protein 1 (MTUS1), mRNA	NM_001075692	MTUS1	515016	NA
NC_037339.1:31876982-31913282	bta-miR-1777b	20	0.001634	31888397	NM_001099078.1	2.5125e-05	Bos taurus Wnt family member 10A (WNT10A), mRNA	NM_001099078	WNT10A	537330	Cushing syndrome;Melanogenesis;extracellular space;neuron differentiation
NC_037339.1:31876982-31913282	bta-miR-1777b	20	0.001634	31888397	NM_001102225.1	3.7877e-05	Bos taurus pannexin 2 (PANX2), mRNA	NM_001102225	PANX2	539070	cell-cell signaling
NC_037339.1:31876982-31913282	bta-miR-1777b	20	0.001634	31888397	NM_001102554.2	1.81326e-05	Bos taurus G protein subunit alpha L (GNAL), mRNA	NM_001102554	GNAL	100124520	Parkinson disease;Calcium signaling pathway;Dopaminergic synapse;G protein-coupled receptor binding
NC_037339.1:31876982-31913282	bta-miR-1777b	20	0.001634	31888397	NM_001110185.2	3.3226e-05	Bos taurus chromosome 15 C11orf91 homolog (C15H11orf91), mRNA	NM_001110185	C15H11orf91	781657	NA
NC_037339.1:31876982-31913282	bta-miR-1777b	20	0.001634	31888397	NM_001191335.2	2.5243e-05	Bos taurus homeobox B2 (HOXB2), mRNA	NM_001191335	HOXB2	616129	DNA-binding transcription activator activity, RNA polymerase II-specific
NC_037339.1:31876982-31913282	bta-miR-1777b	20	0.001634	31888397	NM_001192422.1	2.3927e-05	Bos taurus activating transcription factor 5 (ATF5), mRNA	NM_001192422	ATF5	515654	transcription regulator complex
NC_037339.1:31876982-31913282	bta-miR-1777b	20	0.001634	31888397	NM_001192996.1	2.31818e-05	Bos taurus phosphatidylinositol glycan anchor biosynthesis class T (PIGT), mRNA	NM_001192996	PIGT	504724	Metabolic pathways;neuron differentiation
NC_037339.1:31876982-31913282	bta-miR-1777b	20	0.001634	31888397	NM_001193013.2	3.61186e-05	Bos taurus WASP family member 3 (WASF3), mRNA	NM_001193013	WASF3	540674	NA
NC_037339.1:31876982-31913282	bta-miR-1777b	20	0.001634	31888397	NM_001193070.2	9.98e-06	Bos taurus protein phosphatase 1 regulatory inhibitor subunit 14A (PPP1R14A), mRNA	NM_001193070	PPP1R14A	615348	Vascular smooth muscle contraction;protein serine/threonine phosphatase inhibitor activity
NC_037339.1:31876982-31913282	bta-miR-1777b	20	0.001634	31888397	NM_001206154.1	2.8125e-05	Bos taurus sphingolipid transporter 2 (SPNS2), mRNA	NM_001206154	SPNS2	613889	NA
NC_037339.1:31876982-31913282	bta-miR-1777b	20	0.001634	31888397	NM_001206290.1	6.3e-06	Bos taurus mex-3 RNA binding family member A (MEX3A), mRNA	NM_001206290	MEX3A	618154	NA
NC_037339.1:31876982-31913282	bta-miR-1777b	20	0.001634	31888397	NM_178322.3	3.655e-05	Bos taurus endozepine-like peptide 2 (DBIL5), mRNA	NM_178322	DBIL5	353112	NA
NC_037339.1:31876982-31913282	bta-miR-1777b	20	0.001634	31888397	XM_002689137.5	2.71036e-05	PREDICTED: Bos taurus tubulin polyglutamylase complex subunit 1 (TPGS1), mRNA	XM_002689137	TPGS1	505683	microtubule binding
NC_037339.1:31876982-31913282	bta-miR-1777b	20	0.001634	31888397	XM_002696210.3	3.7152e-05	PREDICTED: Bos taurus potassium channel tetramerization domain containing 2 (KCTD2), mRNA	XM_002696210	KCTD2	789539	proteasome-mediated ubiquitin-dependent protein catabolic process
NC_037339.1:31876982-31913282	bta-miR-1777b	20	0.001634	31888397	XM_015460308.2	1.51e-05	PREDICTED: Bos taurus C1q and TNF related 8 (C1QTNF8), mRNA	XM_015460308	C1QTNF8	524646	extracellular region;positive regulation of cell motility;collagen trimer
NC_037339.1:31876982-31913282	bta-miR-1777b	20	0.001634	31888397	XM_015473571.2	9.144e-06	PREDICTED: Bos taurus matrilin 3 (MATN3), mRNA	XM_015473571	MATN3	540041	cartilage development;collagen-containing extracellular matrix
NC_037339.1:31876982-31913282	bta-miR-1777b	20	0.001634	31888397	XM_024980580.1	3.1299e-05	PREDICTED: Bos taurus translation initiation factor IF-2-like (LOC112442588), mRNA	XM_024980580	LOC112442588	112442588	NA
NC_037339.1:31876982-31913282	bta-miR-1777b	20	0.001634	31888397	XM_024981432.1	2.11335e-05	PREDICTED: Bos taurus forkhead box D1 (FOXD1), mRNA	XM_024981432	FOXD1	112442984	NA
NC_037339.1:31876982-31913282	bta-miR-1777b	20	0.001634	31888397	XM_024985264.1	3.2442e-05	PREDICTED: Bos taurus translation initiation factor IF-2-like (LOC112444313), mRNA	XM_024985264	LOC112444313	112444313	NA
NC_037339.1:31876982-31913282	bta-miR-1777b	20	0.001634	31888397	XM_024987520.1	1.2314e-05	PREDICTED: Bos taurus basic proline-rich protein-like (LOC112444888), mRNA	XM_024987520	LOC112444888	112444888	NA
NC_037339.1:31876982-31913282	bta-miR-1777b	20	0.001634	31888397	XM_024988409.1	2.53e-05	PREDICTED: Bos taurus ferritin heavy chain-like (LOC112445020), mRNA	XM_024988409	LOC112445020	112445020	NA
NC_037339.1:31876982-31913282	bta-miR-1777b	20	0.001634	31888397	XM_024989822.1	1.411e-05	PREDICTED: Bos taurus late cornified envelope protein 5A-like (LOC786364), mRNA	XM_024989822	LOC786364	786364	NA
NC_037339.1:31876982-31913282	bta-miR-1777b	20	0.001634	31888397	XM_024989865.1	9.193e-06	PREDICTED: Bos taurus basic proline-rich protein-like (LOC112445916), mRNA	XM_024989865	LOC112445916	112445916	NA
NC_037339.1:31876982-31913282	bta-miR-1777b	20	0.001634	31888397	XM_024993785.1	3.1343e-05	PREDICTED: Bos taurus NK1 homeobox 1 (NKX1-1), mRNA	XM_024993785	NKX1-1	112447172	RNA polymerase II cis-regulatory region sequence-specific DNA binding;cell differentiation
NC_037339.1:31876982-31913282	bta-miR-1777b	20	0.001634	31888397	XM_024994816.1	3.03e-05	PREDICTED: Bos taurus Kruppel like factor 2 (KLF2), mRNA	XM_024994816	KLF2	520939	Fluid shear stress and atherosclerosis;Apelin signaling pathway;nuclear chromatin;regulation of gene expression, epigenetic;transcription regulatory region sequence-specific DNA binding
NC_037339.1:31876982-31913282	bta-miR-1777b	20	0.001634	31888397	XM_024997582.1	2.7256e-05	PREDICTED: Bos taurus collagen alpha-1(I) chain-like (LOC112448269), mRNA	XM_024997582	LOC112448269	112448269	NA
NC_037339.1:31876982-31913282	bta-miR-1777b	20	0.001634	31888397	XM_024999399.1	1.6544e-05	PREDICTED: Bos taurus translation initiation factor IF-2-like (LOC112448773), mRNA	XM_024999399	LOC112448773	112448773	NA
NC_037339.1:31876982-31913282	bta-miR-1777b	20	0.001634	31888397	XM_025000898.1	2.0961e-05	PREDICTED: Bos taurus uncharacterized LOC112449236 (LOC112449236), mRNA	XM_025000898	LOC112449236	112449236	NA
NC_037339.1:31876982-31913282	bta-miR-2284q	20	0.001896	31901342	NM_001034428.1	0.182732	Bos taurus argininosuccinate lyase (ASL), mRNA	NM_001034428	ASL	512771	Arginine biosynthesis;Biosynthesis of amino acids;Metabolic pathways;urea cycle
NC_037339.1:31876982-31913282	bta-miR-2284q	20	0.001896	31901342	NM_001034700.2	0.0794252	Bos taurus serine and arginine rich splicing factor 3 (SRSF3), mRNA	NM_001034700	SRSF3	540276	cellular response to leukemia inhibitory factor
NC_037339.1:31876982-31913282	bta-miR-2284q	20	0.001896	31901342	NM_001035059.2	0.189856	Bos taurus derlin 2 (DERL2), mRNA	NM_001035059	DERL2	508465	suckling behavior;positive regulation of cell population proliferation;Hrd1p ubiquitin ligase ERAD-L complex
NC_037339.1:31876982-31913282	bta-miR-2284q	20	0.001896	31901342	NM_001035443.1	0.101495	Bos taurus mitochondrial ribosomal protein L30 (MRPL30), mRNA	NM_001035443	MRPL30	614151	mitochondrial large ribosomal subunit;mitochondrial inner membrane
NC_037339.1:31876982-31913282	bta-miR-2284q	20	0.001896	31901342	NM_001046189.2	0.11605	Bos taurus phosphoribosyl pyrophosphate synthetase 1 (PRPS1), mRNA	NM_001046189	PRPS1	781227	Biosynthesis of amino acids;Metabolic pathways;protein homodimerization activity
NC_037339.1:31876982-31913282	bta-miR-2284q	20	0.001896	31901342	NM_001075235.1	0.259578	Bos taurus acyl-CoA dehydrogenase medium chain (ACADM), mRNA	NM_001075235	ACADM	505968	Metabolic pathways;regulation of gluconeogenesis;response to starvation;fatty acid beta-oxidation
NC_037339.1:31876982-31913282	bta-miR-2284q	20	0.001896	31901342	NM_001075393.1	0.246085	Bos taurus non-homologous end joining factor 1 (NHEJ1), mRNA	NM_001075393	NHEJ1	509157	NA
NC_037339.1:31876982-31913282	bta-miR-2284q	20	0.001896	31901342	NM_001075902.2	0.242763	Bos taurus brain enriched guanylate kinase associated (BEGAIN), mRNA	NM_001075902	BEGAIN	527886	NA
NC_037339.1:31876982-31913282	bta-miR-2284q	20	0.001896	31901342	NM_001076872.2	0.138251	Bos taurus nucleoporin 133 (NUP133), mRNA	NM_001076872	NUP133	524528	nuclear membrane
NC_037339.1:31876982-31913282	bta-miR-2284q	20	0.001896	31901342	NM_001077920.2	0.211601	Bos taurus tripartite motif containing 11 (TRIM11), mRNA	NM_001077920	TRIM11	514580	transcription factor binding;protein ubiquitination;innate immune response;zinc ion binding
NC_037339.1:31876982-31913282	bta-miR-2284q	20	0.001896	31901342	NM_001078165.1	0.104358	Bos taurus CUGBP Elav-like family member 2 (CELF2), mRNA	NM_001078165	CELF2	777790	NA
NC_037339.1:31876982-31913282	bta-miR-2284q	20	0.001896	31901342	NM_001083668.2	0.152142	Bos taurus low density lipoprotein receptor adaptor protein 1 (LDLRAP1), mRNA	NM_001083668	LDLRAP1	511199	Cholesterol metabolism;amyloid precursor protein metabolic process
NC_037339.1:31876982-31913282	bta-miR-2284q	20	0.001896	31901342	NM_001083754.1	0.0933953	Bos taurus ring finger and CHY zinc finger domain containing 1 (RCHY1), mRNA	NM_001083754	RCHY1	540733	Ubiquitin mediated proteolysis;protein ubiquitination;protein homodimerization activity;zinc ion binding;ubiquitin-dependent protein catabolic process
NC_037339.1:31876982-31913282	bta-miR-2284q	20	0.001896	31901342	NM_001098895.2	0.00889918	Bos taurus solute carrier family 25 member 30 (SLC25A30), mRNA	NM_001098895	SLC25A30	507021	sulfate transmembrane transport
NC_037339.1:31876982-31913282	bta-miR-2284q	20	0.001896	31901342	NM_001105375.1	0.214404	Bos taurus tudor and KH domain containing (TDRKH), mRNA	NM_001105375	TDRKH	515706	pi-body
NC_037339.1:31876982-31913282	bta-miR-2284q	20	0.001896	31901342	NM_001192186.1	0.0128462	Bos taurus zinc finger protein 593 (ZNF593), mRNA	NM_001192186	ZNF593	508477	zinc ion binding
NC_037339.1:31876982-31913282	bta-miR-2284q	20	0.001896	31901342	NM_001192742.1	0.12261	Bos taurus peptidase inhibitor 15 (PI15), mRNA	NM_001192742	PI15	532863	extracellular space
NC_037339.1:31876982-31913282	bta-miR-2284q	20	0.001896	31901342	NM_001192777.1	0.170099	Bos taurus fibroblast growth factor 16 (FGF16), mRNA	NM_001192777	FGF16	540758	MAPK signaling pathway;extracellular space;growth factor activity;extracellular region;cell differentiation;fibroblast growth factor receptor signaling pathway;positive regulation of cell population proliferation;fibroblast growth factor receptor binding;positive regulation of protein phosphorylation
NC_037339.1:31876982-31913282	bta-miR-2284q	20	0.001896	31901342	NM_001205762.1	0.202971	Bos taurus mediator complex subunit 23 (MED23), mRNA	NM_001205762	MED23	513610	NA
NC_037339.1:31876982-31913282	bta-miR-2284q	20	0.001896	31901342	NM_001206082.1	0.204641	Bos taurus chromosome 5 C12orf66 homolog (C5H12orf66), mRNA	NM_001206082	C5H12orf66	535460	NA
NC_037339.1:31876982-31913282	bta-miR-2284q	20	0.001896	31901342	NM_001206178.1	0.186628	Bos taurus solute carrier family 12 member 3 (SLC12A3), mRNA	NM_001206178	SLC12A3	404171	extracellular exosome
NC_037339.1:31876982-31913282	bta-miR-2284q	20	0.001896	31901342	NM_001206968.1	0.211601	Bos taurus OTU deubiquitinase 7A (OTUD7A), mRNA	NM_001206968	OTUD7A	789946	DNA binding;zinc ion binding
NC_037339.1:31876982-31913282	bta-miR-2284q	20	0.001896	31901342	NM_001244214.1	0.0493702	Bos taurus CD99 molecule (CD99), mRNA	NM_001244214	CD99	509230	NA
NC_037339.1:31876982-31913282	bta-miR-2284q	20	0.001896	31901342	NM_174589.2	0.259578	Bos taurus prostaglandin E receptor 4 (PTGER4), mRNA	NM_174589	PTGER4	282331	Neuroactive ligand-receptor interaction;Renin secretion
NC_037339.1:31876982-31913282	bta-miR-2284q	20	0.001896	31901342	NM_174643.1	0.0151371	Bos taurus peroxiredoxin 6 (PRDX6), mRNA	NM_174643	PRDX6	282438	Metabolic pathways;cellular oxidant detoxification
NC_037339.1:31876982-31913282	bta-miR-2284q	20	0.001896	31901342	NM_174658.2	0.170579	Bos taurus solute carrier family 25 member 4 (SLC25A4), mRNA	NM_174658	SLC25A4	282478	Parkinson disease;Calcium signaling pathway;cGMP-PKG signaling pathway;mitochondrial inner membrane
NC_037339.1:31876982-31913282	bta-miR-2284q	20	0.001896	31901342	XM_002689876.4	0.233727	PREDICTED: Bos taurus olfactory receptor 13C2 (LOC789817), mRNA	XM_002689876	LOC789817	789817	NA
NC_037339.1:31876982-31913282	bta-miR-2284q	20	0.001896	31901342	XM_002689877.4	0.233727	PREDICTED: Bos taurus olfactory receptor 13C2 (LOC789815), mRNA	XM_002689877	LOC789815	789815	NA
NC_037339.1:31876982-31913282	bta-miR-2284q	20	0.001896	31901342	XM_002689878.2	0.233727	PREDICTED: Bos taurus olfactory receptor 13C2 (LOC789943), mRNA	XM_002689878	LOC789943	789943	NA
NC_037339.1:31876982-31913282	bta-miR-2284q	20	0.001896	31901342	XM_002689879.5	0.233727	PREDICTED: Bos taurus olfactory receptor 13C2 (LOC513099), mRNA	XM_002689879	LOC513099	513099	NA
NC_037339.1:31876982-31913282	bta-miR-2305	20	0.001511	31878537	NM_001037483.2	4.1499e-05	Bos taurus RNA polymerase II subunit J (POLR2J), mRNA	NM_001037483	POLR2J	540428	protein dimerization activity;DNA binding
NC_037339.1:31876982-31913282	bta-miR-2305	20	0.001511	31878537	NM_001037710.2	0.000109439	Bos taurus ubiquitin like 5 (UBL5), mRNA	NM_001037710	UBL5	614551	protein tag
NC_037339.1:31876982-31913282	bta-miR-2305	20	0.001511	31878537	NM_001076977.2	1.211e-05	Bos taurus hematopoietic cell signal transducer (HCST), mRNA	NM_001076977	HCST	767892	NA
NC_037339.1:31876982-31913282	bta-miR-2305	20	0.001511	31878537	NM_001077044.2	5.2624e-05	Bos taurus signal sequence receptor subunit 3 (SSR3), mRNA	NM_001077044	SSR3	767980	SRP-dependent cotranslational protein targeting to membrane
NC_037339.1:31876982-31913282	bta-miR-2305	20	0.001511	31878537	NM_001083641.1	0.0001135	Bos taurus polypeptide N-acetylgalactosaminyltransferase 9 (GALNT9), mRNA	NM_001083641	GALNT9	504951	Metabolic pathways
NC_037339.1:31876982-31913282	bta-miR-2305	20	0.001511	31878537	NM_001098860.3	0.000118592	Bos taurus receptor activity modifying protein 2 (RAMP2), mRNA	NM_001098860	RAMP2	504230	Vascular smooth muscle contraction;bicellular tight junction assembly;heart development;basement membrane assembly;positive regulation of vasculogenesis
[truncated: 2,604 more rows]
